# Supplementary material for: Single-atom nanozymes catalytically surpassing naturally occurring enzymes as sustained stitching for brain trauma
Source: Nat Commun. 2022 Aug 12;13:4744. doi: 10.1038/s41467-022-32411-z (PMC9374753; doi:10.1038/s41467-022-32411-z)
Supplement: Supplementary file 4 — Source data [file 41467_2022_32411_MOESM4_ESM.xlsx]

## Sheet: Figure 2
Figure 2j				Figure 2k					Figure 2l
Engrgy/eV	Rh(acac)3	RhN4		R/Å	V foil	R/Å	VN4		R/Å	Fe foil	Fe-Cu-N6
2968	0.00117	0.0048		0	0.00727	0	0.02674		0	0.14562	0.23627
2970	-0.001	-0.00345		0.03068	0.00705	0.03068	0.02683		0.03068	0.14783	0.23909
2972	0.000112064	-0.00678		0.06136	0.00646	0.06136	0.02712		0.06136	0.15359	0.24682
2974	-0.00103	0.00554		0.09204	0.00567	0.09204	0.02759		0.09204	0.16085	0.25756
2976	-0.000130841	-0.000985829		0.12272	0.00503	0.12272	0.02824		0.12272	0.16734	0.26901
2978	0.000879391	0.000862509		0.1534	0.00495	0.1534	0.02906		0.1534	0.17134	0.27914
2980	0.00341	-0.00248		0.18408	0.00558	0.18408	0.03004		0.18408	0.17202	0.28656
2982	0.00519	0.00432		0.21476	0.00659	0.21476	0.03116		0.21476	0.16966	0.29069
2984	0.00969	-0.00183		0.24544	0.0076	0.24544	0.03241		0.24544	0.16552	0.29167
2986	0.01488	0.00875		0.27612	0.00832	0.27612	0.03376		0.27612	0.16164	0.29032
2988	0.0209	0.01558		0.3068	0.00857	0.3068	0.03518		0.3068	0.16026	0.28783
2990	0.03149	0.01701		0.33748	0.0083	0.33748	0.03664		0.33748	0.16282	0.28555
2992	0.04563	0.02167		0.36816	0.00755	0.36816	0.03811		0.36816	0.16926	0.28458
2994	0.06746	0.03731		0.39884	0.00652	0.39884	0.03956		0.39884	0.178	0.28557
2996	0.09862	0.06176		0.42951	0.00564	0.42951	0.04094		0.42951	0.18684	0.2886
2998	0.14995	0.08625		0.46019	0.00553	0.46019	0.04222		0.46019	0.19386	0.29345
3000	0.24224	0.14599		0.49087	0.00648	0.49087	0.04338		0.49087	0.19815	0.29987
3001.2	0.33445	0.19776		0.52155	0.00804	0.52155	0.04438		0.52155	0.20019	0.30794
3002.4	0.49027	0.31717		0.55223	0.00962	0.55223	0.04521		0.55223	0.20201	0.31823
3003.6	0.7782	0.60337		0.58291	0.01081	0.58291	0.04586		0.58291	0.20688	0.33154
3004.8	1.36266	1.19905		0.61359	0.01133	0.61359	0.04634		0.61359	0.21815	0.34854
3006	2.73381	2.18735		0.64427	0.01101	0.64427	0.04669		0.64427	0.23763	0.36912
3007.2	5.19737	4.05349		0.67495	0.0098	0.67495	0.04698		0.67495	0.26462	0.39204
3008.4	5.40768	5.3198		0.70563	0.00785	0.70563	0.04728		0.70563	0.29642	0.41488
3009.6	3.29943	3.81021		0.73631	0.00578	0.73631	0.04772		0.73631	0.32966	0.43439
3010.8	1.8025	2.12738		0.76699	0.00561	0.76699	0.04846		0.76699	0.36135	0.44715
3012	1.16884	1.73757		0.79767	0.00864	0.79767	0.04968		0.79767	0.38962	0.45056
3013.2	0.91905	1.63466		0.82835	0.01327	0.82835	0.05156		0.82835	0.41412	0.44429
3014.4	0.82695	1.40518		0.85903	0.01836	0.85903	0.05424		0.85903	0.43619	0.43288
3015.6	0.79064	1.29114		0.88971	0.02336	0.88971	0.05785		0.88971	0.45875	0.42951
3016.8	0.77327	1.24449		0.92039	0.0279	0.92039	0.06244		0.92039	0.48554	0.45784
3018	0.80923	1.22296		0.95107	0.03165	0.95107	0.06799		0.95107	0.51989	0.54271
3019.2	0.88125	1.16225		0.98175	0.03437	0.98175	0.07444		0.98175	0.56322	0.69406
3020.4	0.97999	1.14342		1.01243	0.03591	1.01243	0.08172		1.01243	0.61431	0.90702
3021.6	1.08021	1.08203		1.04311	0.03621	1.04311	0.08968		1.04311	0.66946	1.17223
3022.8	1.11143	1.02426		1.07379	0.03536	1.07379	0.09821		1.07379	0.7235	1.48062
3024	1.10796	1.00619		1.10447	0.03356	1.10447	0.10717		1.10447	0.77091	1.8236
3025.2	1.11162	1.01397		1.13515	0.0312	1.13515	0.11643		1.13515	0.80693	2.19247
3026.4	1.10375	0.99646		1.16583	0.02882	1.16583	0.12584		1.16583	0.8285	2.57802
3027.6	1.08381	1.01424		1.1965	0.0271	1.1965	0.13529		1.1965	0.83522	2.97048
3028.8	1.04291	1.02879		1.22718	0.02661	1.22718	0.14463		1.22718	0.83039	3.35956
3030	1.01926	1.00717		1.25786	0.0275	1.25786	0.15374		1.25786	0.82186	3.73476
3031	0.95542	1.01778		1.28854	0.02941	1.28854	0.16251		1.28854	0.82213	4.08561
3032.5	0.91291	0.98105		1.31922	0.03172	1.31922	0.17083		1.31922	0.84615	4.40208
3034	0.86897	0.98606		1.3499	0.03382	1.3499	0.17859		1.3499	0.90595	4.67488
3035	0.86266	0.97526		1.38058	0.0353	1.38058	0.18571		1.38058	1.00511	4.89585
3036.5	0.84734	0.96071		1.41126	0.03601	1.41126	0.19211		1.41126	1.13803	5.05822
3038	0.85359	0.96875		1.44194	0.03601	1.44194	0.19771		1.44194	1.294	5.15695
3039	0.86448	0.96842		1.47262	0.03569	1.47262	0.20246		1.47262	1.46171	5.18889
3040.5	0.86957	0.97169		1.5033	0.03563	1.5033	0.20632		1.5033	1.63217	5.15292
3042	0.90044	0.97128		1.53398	0.03659	1.53398	0.20925		1.53398	1.80023	5.05007
3043	0.93175	0.99968		1.56466	0.03913	1.56466	0.21123		1.56466	1.96541	4.88341
3044.5	0.98644	1.01082		1.59534	0.0434	1.59534	0.21228		1.59534	2.13238	4.65807
3046	1.0438	1.01242		1.62602	0.04909	1.62602	0.21238		1.62602	2.31062	4.38097
3047	1.0731	1.02163		1.6567	0.05571	1.6567	0.21156		1.6567	2.51301	4.06069
3048.5	1.11848	1.02299		1.68738	0.06279	1.68738	0.20985		1.68738	2.75308	3.70713
3050	1.11866	1.01692		1.71806	0.07001	1.71806	0.20729		1.71806	3.04173	3.33123
3051	1.11271	1.01674		1.74874	0.07725	1.74874	0.20393		1.74874	3.38432	2.94466
3052.5	1.08936	1.01332		1.77942	0.08462	1.77942	0.19981		1.77942	3.77942	2.55957
3054	1.0096	0.99338		1.8101	0.09243	1.8101	0.195		1.8101	4.21922	2.18832
				1.84078	0.10111	1.84078	0.18955		1.84078	4.69105	1.8433
				1.87146	0.11112	1.87146	0.18354		1.87146	5.17913	1.53676
				1.90214	0.12281	1.90214	0.17702		1.90214	5.66623	1.28025
				1.93282	0.13632	1.93282	0.17005		1.93282	6.13498	1.08301
				1.9635	0.15154	1.9635	0.16271		1.9635	6.56891	0.94844
				1.99418	0.16811	1.99418	0.15504		1.99418	6.95319	0.86999
				2.02485	0.18552	2.02485	0.1471		2.02485	7.27526	0.83131
				2.05553	0.20314	2.05553	0.13894		2.05553	7.5252	0.81282
				2.08621	0.22029	2.08621	0.13061		2.08621	7.69598	0.79888
				2.11689	0.23631	2.11689	0.12215		2.11689	7.78353	0.78074
				2.14757	0.25058	2.14757	0.11362		2.14757	7.78665	0.756
				2.17825	0.2626	2.17825	0.10505		2.17825	7.70684	0.72693
				2.20893	0.27196	2.20893	0.09647		2.20893	7.54797	0.69866
				2.23961	0.27836	2.23961	0.08794		2.23961	7.31594	0.67734
				2.27029	0.28167	2.27029	0.07949		2.27029	7.01827	0.66798
				2.30097	0.28188	2.30097	0.07116		2.30097	6.66369	0.67263
				2.33165	0.2791	2.33165	0.06301		2.33165	6.26174	0.68956
				2.36233	0.27357	2.36233	0.05508		2.36233	5.82245	0.71426
				2.39301	0.2656	2.39301	0.04742		2.39301	5.35599	0.74106
				2.42369	0.25561	2.42369	0.04011		2.42369	4.87247	0.7648
				2.45437	0.24402	2.45437	0.03322		2.45437	4.38168	0.78158
				2.48505	0.23129	2.48505	0.02686		2.48505	3.89292	0.78904
				2.51573	0.21786	2.51573	0.0212		2.51573	3.41481	0.78633
				2.54641	0.20412	2.54641	0.0165		2.54641	2.95512	0.77387
				2.57709	0.1904	2.57709	0.01324		2.57709	2.52068	0.75303
				2.60777	0.17697	2.60777	0.01195		2.60777	2.11731	0.72587
				2.63845	0.164	2.63845	0.01263		2.63845	1.74999	0.6947
				2.66913	0.15159	2.66913	0.01456		2.66913	1.42346	0.66179
				2.69981	0.13977	2.69981	0.01694		2.69981	1.1435	0.62898
				2.73049	0.12854	2.73049	0.01934		2.73049	0.91927	0.5974
				2.76117	0.11784	2.76117	0.02157		2.76117	0.76568	0.56741
				2.79184	0.10763	2.79184	0.02355		2.79184	0.69952	0.53861
				2.82252	0.09786	2.82252	0.02526		2.82252	0.72235	0.51007
				2.8532	0.08853	2.8532	0.02674		2.8532	0.81123	0.4807
				2.88388	0.07963	2.88388	0.02801		2.88388	0.93606	0.44957
				2.91456	0.07122	2.91456	0.02915		2.91456	1.07452	0.41613
				2.94524	0.06339	2.94524	0.03019		2.94524	1.21268	0.38038
				2.97592	0.05628	2.97592	0.03119		2.97592	1.34188	0.34294
				3.0066	0.0501	3.0066	0.03219		3.0066	1.4568	0.30505
				3.03728	0.04509	3.03728	0.0332		3.03728	1.55487	0.26849
				3.06796	0.04149	3.06796	0.03421		3.06796	1.63617	0.23558
				3.09864	0.03945	3.09864	0.03519		3.09864	1.70345	0.20895
				3.12932	0.0389	3.12932	0.03612		3.12932	1.76194	0.19103
				3.16	0.03956	3.16	0.03692		3.16	1.81859	0.18317
				3.19068	0.04098	3.19068	0.03754		3.19068	1.88063	0.18479
				3.22136	0.04273	3.22136	0.03791		3.22136	1.95375	0.1937
				3.25204	0.04443	3.25204	0.03797		3.25204	2.04031	0.20731
				3.28272	0.04584	3.28272	0.03766		3.28272	2.13829	0.22358
				3.3134	0.04686	3.3134	0.03693		3.3134	2.24146	0.24132
				3.34408	0.04753	3.34408	0.03575		3.34408	2.34052	0.25999
				3.37476	0.04804	3.37476	0.0341		3.37476	2.42468	0.27941
				3.40544	0.04866	3.40544	0.032		3.40544	2.48322	0.29955
				3.43612	0.04977	3.43612	0.02948		3.43612	2.50676	0.32039
				3.4668	0.05171	3.4668	0.02661		3.4668	2.48822	0.34184
				3.49748	0.05467	3.49748	0.02353		3.49748	2.42345	0.36374
				3.52816	0.05868	3.52816	0.02049		3.52816	2.31167	0.38591
				3.55884	0.06354	3.55884	0.01789		3.55884	2.15592	0.40817
				3.58952	0.06891	3.58952	0.01639		3.58952	1.96343	0.43034
				3.62019	0.0744	3.62019	0.01663		3.62019	1.74644	0.45223
				3.65087	0.0796	3.65087	0.01879		3.65087	1.52373	0.47359
				3.68155	0.08414	3.68155	0.02244		3.68155	1.3231	0.49409
				3.71223	0.08774	3.71223	0.027		3.71223	1.18274	0.51329
				3.74291	0.09014	3.74291	0.03204		3.74291	1.14229	0.53058
				3.77359	0.09121	3.77359	0.03725		3.77359	1.21723	0.54525
				3.80427	0.09087	3.80427	0.04242		3.80427	1.38607	0.5565
				3.83495	0.08915	3.83495	0.0474		3.83495	1.61285	0.56355
				3.86563	0.08613	3.86563	0.05204		3.86563	1.86939	0.56567
				3.89631	0.08199	3.89631	0.05625		3.89631	2.13938	0.56228
				3.92699	0.07695	3.92699	0.05993		3.92699	2.4151	0.55304
				3.95767	0.07128	3.95767	0.063		3.95767	2.69369	0.53788
				3.98835	0.06529	3.98835	0.06541		3.98835	2.97447	0.51704
				4.01903	0.0593	4.01903	0.0671		4.01903	3.25687	0.49107
				4.04971	0.05362	4.04971	0.06804		4.04971	3.53905	0.46081
				4.08039	0.04856	4.08039	0.0682		4.08039	3.81711	0.42732
				4.11107	0.04441	4.11107	0.06758		4.11107	4.08486	0.39184
				4.14175	0.04142	4.14175	0.06619		4.14175	4.3342	0.35562
				4.17243	0.03982	4.17243	0.06405		4.17243	4.55566	0.31986
				4.20311	0.0398	4.20311	0.06119		4.20311	4.73925	0.28547
				4.23379	0.0415	4.23379	0.05766		4.23379	4.87533	0.25304
				4.26447	0.04497	4.26447	0.05351		4.26447	4.95536	0.22267
				4.29515	0.05017	4.29515	0.04881		4.29515	4.97261	0.19401
				4.32583	0.05694	4.32583	0.04363		4.32583	4.92262	0.16636
				4.35651	0.06509	4.35651	0.03805		4.35651	4.80356	0.13889
				4.38719	0.07432	4.38719	0.03217		4.38719	4.61638	0.11094
				4.41786	0.08434	4.41786	0.02609		4.41786	4.36477	0.08231
				4.44854	0.09479	4.44854	0.0199		4.44854	4.055	0.0541
				4.47922	0.10533	4.47922	0.01377		4.47922	3.69563	0.03261
				4.5099	0.11559	4.5099	0.00801		4.5099	3.29706	0.03775
				4.54058	0.12523	4.54058	0.00435		4.54058	2.87105	0.06372
				4.57126	0.13391	4.57126	0.00697		4.57126	2.43014	0.09349
				4.60194	0.14133	4.60194	0.01204		4.60194	1.98707	0.12218
				4.63262	0.14724	4.63262	0.01723		4.63262	1.55424	0.14776
				4.6633	0.15143	4.6633	0.02217		4.6633	1.14318	0.16883
				4.69398	0.15376	4.69398	0.02674		4.69398	0.76425	0.18436
				4.72466	0.15415	4.72466	0.03089		4.72466	0.42732	0.19361
				4.75534	0.15259	4.75534	0.03457		4.75534	0.15381	0.19616
				4.78602	0.14914	4.78602	0.03777		4.78602	0.16403	0.19193
				4.8167	0.14393	4.8167	0.04048		4.8167	0.34792	0.18117
				4.84738	0.13713	4.84738	0.04271		4.84738	0.5011	0.16442
				4.87806	0.12899	4.87806	0.04447		4.87806	0.61793	0.14253
				4.90874	0.11979	4.90874	0.04578		4.90874	0.70524	0.11656
				4.93942	0.10985	4.93942	0.04666		4.93942	0.77309	0.08774
				4.9701	0.0995	4.9701	0.04716		4.9701	0.83249	0.05745
				5.00078	0.08909	5.00078	0.0473		5.00078	0.89323	0.02726
				5.03146	0.07895	5.03146	0.04712		5.03146	0.96171	0.00759
				5.06214	0.06936	5.06214	0.04667		5.06214	1.0396	0.03128
				5.09282	0.06057	5.09282	0.04597		5.09282	1.12426	0.05502
				5.1235	0.05274	5.1235	0.04506		5.1235	1.21013	0.07494
				5.15418	0.04591	5.15418	0.04399		5.15418	1.29047	0.09039
				5.18486	0.04003	5.18486	0.04276		5.18486	1.35876	0.10109
				5.21553	0.03492	5.21553	0.04141		5.21553	1.40953	0.10706
				5.24621	0.03035	5.24621	0.03995		5.24621	1.43879	0.10862
				5.27689	0.0261	5.27689	0.03841		5.27689	1.44419	0.10631
				5.30757	0.02202	5.30757	0.03679		5.30757	1.42507	0.10088
				5.33825	0.01813	5.33825	0.03513		5.33825	1.38236	0.09324
				5.36893	0.01473	5.36893	0.03342		5.36893	1.31848	0.08441
				5.39961	0.01262	5.39961	0.03171		5.39961	1.23714	0.07542
				5.43029	0.01281	5.43029	0.03002		5.43029	1.14318	0.06722
				5.46097	0.01538	5.46097	0.02838		5.46097	1.04235	0.06053
				5.49165	0.01939	5.49165	0.02683		5.49165	0.94113	0.05567
				5.52233	0.02397	5.52233	0.02544		5.52233	0.84638	0.05246
				5.55301	0.0286	5.55301	0.02426		5.55301	0.76479	0.05036
				5.58369	0.03296	5.58369	0.02334		5.58369	0.7019	0.04873
				5.61437	0.03684	5.61437	0.02273		5.61437	0.66075	0.04707
				5.64505	0.04012	5.64505	0.02245		5.64505	0.64077	0.04511
				5.67573	0.04269	5.67573	0.02249		5.67573	0.63804	0.04279
				5.70641	0.04451	5.70641	0.02282		5.70641	0.64697	0.04013
				5.73709	0.04559	5.73709	0.02338		5.73709	0.66229	0.0372
				5.76777	0.04593	5.76777	0.02409		5.76777	0.68018	0.0341
				5.79845	0.04558	5.79845	0.02488		5.79845	0.69856	0.03105
				5.82913	0.04462	5.82913	0.02567		5.82913	0.71669	0.0287
				5.85981	0.04313	5.85981	0.0264		5.85981	0.73458	0.02848
				5.89049	0.04119	5.89049	0.02702		5.89049	0.75243	0.0322
				5.92117	0.03891	5.92117	0.02748		5.92117	0.77019	0.0406
				5.95185	0.03637	5.95185	0.02775		5.95185	0.78725	0.05304
				5.98253	0.03368	5.98253	0.02783		5.98253	0.80253	0.06845
				6.0132	0.03092	6.0132	0.02771		6.0132	0.81452	0.08582
				6.04388	0.02818	6.04388	0.02741		6.04388	0.82165	0.10418
				6.07456	0.02556	6.07456	0.02695		6.07456	0.82255	0.12256
				6.10524	0.02317	6.10524	0.02636		6.10524	0.81628	0.13999
				6.13592	0.02111	6.13592	0.0257		6.13592	0.80256	0.15551
				6.1666	0.01951	6.1666	0.02503		6.1666	0.78184	0.1682
				6.19728	0.01846	6.19728	0.02441		6.19728	0.75533	0.17727
				6.22796	0.01802	6.22796	0.02392		6.22796	0.72495	0.18205
				6.25864	0.01815	6.25864	0.02362		6.25864	0.69312	0.18206
				6.28932	0.01876	6.28932	0.02354		6.28932	0.66249	0.17706
				6.32	0.01967	6.32	0.02372		6.32	0.63551	0.16703
				6.35068	0.02071	6.35068	0.02415		6.35068	0.61395	0.1522
				6.38136	0.02175	6.38136	0.02479		6.38136	0.59848	0.13307
				6.41204	0.02266	6.41204	0.02558		6.41204	0.58849	0.1104
				6.44272	0.02336	6.44272	0.02647		6.44272	0.58231	0.08528
				6.4734	0.02379	6.4734	0.02736		6.4734	0.57764	0.05936
				6.50408	0.02391	6.50408	0.02821		6.50408	0.57212	0.03635
				6.53476	0.02373	6.53476	0.02895		6.53476	0.56379	0.02829
				6.56544	0.02325	6.56544	0.02951		6.56544	0.55142	0.04293
				6.59612	0.02253	6.59612	0.02987		6.59612	0.53459	0.06406
				6.6268	0.0216	6.6268	0.02999		6.6268	0.51374	0.08411
				6.65748	0.02054	6.65748	0.02986		6.65748	0.49011	0.10091
				6.68816	0.01943	6.68816	0.02945		6.68816	0.46556	0.11349
				6.71884	0.01836	6.71884	0.02879		6.71884	0.44235	0.1214
				6.74952	0.01742	6.74952	0.02787		6.74952	0.42276	0.12452
				6.7802	0.01671	6.7802	0.02674		6.7802	0.40857	0.12303
				6.81087	0.01629	6.81087	0.02542		6.81087	0.40057	0.11737
				6.84155	0.0162	6.84155	0.02398		6.84155	0.39829	0.10827
				6.87223	0.01643	6.87223	0.0225		6.87223	0.40012	0.09673
				6.90291	0.01694	6.90291	0.02105		6.90291	0.40374	0.08404
				6.93359	0.01767	6.93359	0.01976		6.93359	0.40674	0.07186
				6.96427	0.01853	6.96427	0.01874		6.96427	0.40702	0.06225
				6.99495	0.01943	6.99495	0.01811		6.99495	0.40304	0.05721

## Sheet: Figure 3-5
Figure 3a												Figure 4a														Figure 5a							Figure 5b
	RhN4		VN4		FeN4		CuN4		Fe-Cu-N6				Con		RhN4		VN4		FeN4		CuN4		Fe-Cu-N6			Wavelength/nm	Con	RhN4	VN4	FeN4	CuN4	Fe-Cu-N6		RhN4			VN4			FeN4			CuN4			Fe-Cu-N6
time/s	Mean	SD	Mean	SD	Mean	SD	Mean	SD	Mean	SD		time/min	Mean	SD	Mean	SD	Mean	SD	Mean	SD	Mean	SD	Mean	SD		400	2.392	2.38811	2.43811	2.304	1.796	1.934		Concentration/µM	Mean	SD	Concentration/µM	Mean	SD	Concentration/µM	Mean	SD	Concentration/µM	Mean	SD	Concentration/µM	Mean	SD
0	0	0	0	0	0	0	0	0	0	0		0	1.5735	0.00785	1.5735	0.00785	1.5735	0.00785	1.5735	0.00785	1.5735	0.00785	1.5735	0.00785		401	2.377	2.36655	2.41655	2.284	1.783	1.914		0	0	0	0	0	0	0	0	0	0	0	0	0	0	0
20	0.6287	0.10157	0.32763	0.00913	0.1233	0.02295	0.07357	0.01311	0.2694	0.00675		2	1.5715	0.01156	1.286	0.09835	1.458	0.01371	1.44875	0.01668	1.467	0.01768	1.3965	0.0266		402	2.381	2.35901	2.40901	2.277	1.763	1.901		0.18706	0.9135	0.32771	0.42909	1.26771	0.37425	2.50119	6.83567	1.47778	2.19184	25.5533	2.22172	1.84885	21.6367	1.95899
40	1.2373	0.08084	0.66577	0.00801	0.27293	0.02501	0.15993	0.0124	0.48397	0.04511		23	1.55875	0.01226	0.08075	0.00419	1.16275	0.00492	0.7745	0.01348	1.254	0.03522	0.60965	0.02167		403	2.363	2.35146	2.40146	2.27	1.751	1.886		0.37412	1.44792	0.46019	0.85819	2.90206	1.4643	5.00238	13.9167	1.65083	4.38368	53.4833	2.90607	3.6977	43.9133	2.37521
60	1.7418	0.04061	0.98367	0.00445	0.39417	0.02895	0.23113	0.01349	0.7262	0.05035		47	1.5655	0.00624	0.00025	0.0005	1.03175	0.00869	0.44235	0.01162	1.1615	0.04402	0.314	0.03324		404	2.37	2.33852	2.38852	2.258	1.738	1.874		0.56119	2.05071	1.20834	1.28728	3.11785	1.45442	7.50357	20.2443	2.06411	6.57552	68.2933	3.33515	5.54655	59.82	2.42025
80	2.16917	0.01417	1.2416	0.00427	0.50143	0.02873	0.30067	0.01749	0.93097	0.05353		70	1.54725	0.00911	0	0	0.89975	0.0085	0.2722	0.01805	1.0655	0.08257	0.189	0.00606		405	2.369	2.3299	2.3799	2.25	1.722	1.857		0.74825	2.16478	1.74709	1.71637	3.25545	0.86329	10.0048	31.099	2.21772	8.76736	74.6567	3.22156	7.3954	68.2833	2.93575
100	2.61193	0.06636	1.48887	0.01168	0.6027	0.0295	0.35497	0.02528	1.11327	0.06041		90	1.55575	0.00506	0	0	0.8295	0.00465	0.2078	0.00592	0.99525	0.06381	0.063	0.02688		406	2.372	2.32128	2.37128	2.242	1.718	1.855		3.74125	2.15932	0.78026	8.58187	3.38779	1.28792	12.506	40.054	2.68041	10.9592	81.3867	4.2662	9.24426	73.2567	5.08991
120	2.87363	0.07574	1.69817	0.00696	0.6873	0.02985	0.39747	0.03134	1.27093	0.06038																407	2.377	2.31589	2.36589	2.237	1.707	1.843		12.1591	4.67885	0.48901	12.8728	4.97141	0.62456							11.0931	77.367	4.0366
140	3.15997	0.10709	1.9022	0.00354	0.77283	0.03052	0.44807	0.02823	1.42773	0.06411																408	2.371	2.31589	2.36589	2.237	1.694	1.847
160	3.30463	0.09769	2.0289	0.00915	0.8495	0.03287	0.4913	0.03024	1.56167	0.06911																409	2.362	2.30079	2.35079	2.223	1.688	1.824
180	3.4427	0.10335	2.22113	0.00758	0.91593	0.03468	0.5206	0.0345	1.69347	0.06848		Figure 4b														410	2.362	2.30726	2.35726	2.229	1.695	1.827	Figure 5c
200	3.53443	0.02552	2.40903	0.01666	0.97727	0.03166	0.5535	0.03638	1.80823	0.07952			RhN4	VN4	FeN4	CuN4	Fe-Cu-N6									411	2.362	2.30295	2.35295	2.225	1.685	1.818		RhN4	VN4	FeN4	CuN4	Fe-Cu-N6
220	3.59793	0.05749	2.5563	0.02722	1.03453	0.03015	0.57827	0.03575	1.91673	0.08462			4673.77	523.766	1087.97	332.928	1500.09									412	2.371	2.30511	2.35511	2.227	1.678	1.819		68.7497	36.0574	161.588	1311.42	1058.7
240			2.7015	0.02101	1.0878	0.0328	0.60547	0.03543	2.03563	0.0979			5261.81	655.181	996.824	403.445	1582.54									413	2.372	2.30187	2.35187	2.224	1.678	1.821		80.9126	26.5652	169.139	1637.83	1342.1
260			2.8546	0.01346	1.14643	0.03229	0.64107	0.03134	2.1471	0.09285			5598.26	685.387	1047.99	203.203	1448.6									414	2.371	2.30942	2.35942	2.231	1.677	1.81		30.125	64.3121	225.571	1679.99	1455.58
280			2.99443	0.01345	1.19433	0.0345	0.66393	0.03169	2.22947	0.10701																415	2.37	2.30187	2.35187	2.224	1.674	1.814		56.6938	37.1564	267.14	1994.9	1481.6
300			3.10067	0.03693	1.23813	0.02929	0.6812	0.03088	2.30997	0.11442																416	2.366	2.29217	2.34217	2.215	1.671	1.806
320			3.20677	0.03123	1.2757	0.0307	0.69907	0.02918	2.41127	0.10447		Figure 4c														417	2.379	2.30187	2.35187	2.224	1.672	1.808
340			3.24667	0.06359	1.31473	0.02931	0.7133	0.02733	2.45193	0.1144			CAT		RhN4		VN4		FeN4		CuN4		Fe-Cu-N6			418	2.373	2.30079	2.35079	2.223	1.67	1.802
360					1.34493	0.02979	0.71953	0.02736	2.56777	0.11525		time/min	Mean	SD	Mean	SD	Mean	SD	Mean	SD	Mean	SD	Mean	SD		419	2.371	2.3105	2.3605	2.232	1.671	1.807
380					1.37057	0.03565	0.73897	0.02204	2.60633	0.06952		0	99.9946	6.20703	100	0.03178	100	0.55252	100	0.73819	100	2.79752	100	2.27639		420	2.375	2.29864	2.34864	2.221	1.673	1.809	Figure 5g
400					1.40893	0.02401	0.74627	0.02108	2.65227	0.08017		4	75.2913	4.62562	101.237	2.0649	98.2464	4.4105	99.169	1.47468	97.9976	4.80711	99.0744	1.72384		421	2.383	2.29109	2.34109	2.214	1.671	1.81	index	Fe-Cu-N6	index	RhN4	index	VN4
420					1.4602	0.03415	0.7662	0.02133	2.6932	0.05613		8	51.2862	1.45296	103.831	3.63954	104.615	3.68674	98.8154	4.55804	104.369	5.31769	98.8972	5.63549		422	2.373	2.29325	2.34325	2.216	1.672	1.803	1	0	3	0	3	0
440					1.49187	0.02354	0.7761	0.01749	2.73907	0.07247		12	0.0537	0.33537	99.0337	0.69703	99.677	1.13787	104.518	5.17072	98.301	1.73901	103.092	1.1458		423	2.381	2.30618	2.35618	2.228	1.67	1.81	2	-3.72	6	-11.2719	6	-12.4214
460					1.5109	0.03028	0.7808	0.01939				20	0	0												424	2.382	2.30079	2.35079	2.223	1.67	1.813	3	-3.97	7	-12.1713	7	-12.7334
480					1.53293	0.01798	0.78047	0.01534				30	0	0	100.882	1.99035	102.077	3.81579	99.8983	1.03853	98.3616	2.28873	101.477	1.89856		425	2.387	2.30295	2.35295	2.225	1.674	1.81	4	-14.41	8	-20.0167	8	-21.0269
500					1.56373	0.01713	0.7875	0.01319																		426	2.385	2.29433	2.34433	2.217	1.677	1.815	5	-15.23	9	-20.1447	9	-21.1015
520					1.5803	0.01119	0.79307	0.00994																		427	2.373	2.30511	2.35511	2.227	1.678	1.813	6	-23.38	10	-25.3037	10	-29.0502
540					1.60327	0.01846	0.799	0.00841				Figure 4g														428	2.373	2.29756	2.34756	2.22	1.681	1.812	7	-23.48	11	-27.1966	11	-27.7325
560					1.63063	0.01735	0.80173	0.00935				index	Fe-Cu-N6	index	RhN4	index	VN4									429	2.374	2.30079	2.35079	2.223	1.688	1.817	8	-30.45	12	-31.4109	12	-31.8129
580					1.6308	0.03084	0.80143	0.00317				1	0	1	0	1	0									430	2.366	2.31157	2.36157	2.233	1.687	1.829	9	-30.57	13	-30.5327	13	-30.8795
600					1.6554	0.02755	0.8052	0.00746				2	-1.14373	2	-0.399784	2	-1.04673									431	2.382	2.31373	2.36373	2.235	1.697	1.822	10	-34.34	14	-41.7004	14	-43.7844
620					1.67337	0.01733	0.80307	0.00495				3	-0.852847	3	-0.927242	3	-4.48982									432	2.373	2.31912	2.36912	2.24	1.697	1.833	11	-34.51	15	-42.6034	15	-43.1655
640					1.69057	0.02741	0.79897	0.00885				4	-1.55533	4	-1.36531	4	-3.38567									433	2.373	2.31157	2.36157	2.233	1.702	1.833	12	-45.01
660					1.72113	0.01323	0.80513	0.00722				5	-2.24532	5	-1.15209	5	-3.44157									434	2.369	2.30403	2.35403	2.226	1.708	1.836	13	-45.25
680					1.74483	0.00251	0.80087	0.01324				6	-2.74175	6	-1.6771	6	-4.66598									435	2.364	2.31373	2.36373	2.235	1.706	1.843	14	-54.25
700					1.7641	0.01343	0.80137	0.00516				7	-4.59297	7	-4.10824	7	-7.67081									436	2.36	2.30403	2.35403	2.226	1.709	1.839	15	-53.91
720					1.7837	0.01257	0.79537	0.00359				8	-5.17121													437	2.352	2.30511	2.35511	2.227	1.716	1.848
740					1.8078	0.01431	0.8074	0.0072				9	-5.86522													438	2.351	2.30187	2.35187	2.224	1.717	1.848
760					1.80417	0.00932	0.80313	0.01407				10	-6.36199													439	2.346	2.30187	2.35187	2.224	1.715	1.851
780					1.81687	0.00875	0.80177	0.01904																		440	2.341	2.29217	2.34217	2.215	1.717	1.85
800					1.8354	0.01589	0.79807	0.01507																		441	2.332	2.29109	2.34109	2.214	1.719	1.852
820					1.81893	0.02849	0.78617	0.01113																		442	2.33	2.27923	2.32923	2.203	1.715	1.847
840					1.82463	0.06375	0.76847	0.00933																		443	2.31	2.28139	2.33139	2.205	1.714	1.85
860					1.81813	0.02211	0.75593	0.00776																		444	2.297	2.27061	2.32061	2.195	1.711	1.841
880					1.8196	0.03978	0.7502	0.0087																		445	2.293	2.27708	2.32708	2.201	1.703	1.839
900					1.7778	0.046	0.73123	0.00587																		446	2.277	2.26199	2.31199	2.187	1.699	1.836
																										447	2.264	2.24474	2.29474	2.171	1.694	1.828
Figure 3b																										448	2.249	2.23935	2.28935	2.166	1.683	1.822
	RhN4	VN4	FeN4	CuN4	Fe-Cu-N6																					449	2.233	2.22102	2.27102	2.149	1.677	1.818
	3.89454	2.35768	0.49013	0.27333	1.01185																					450	2.223	2.21132	2.26132	2.14	1.672	1.81
	4.37992	2.12322	0.53108	0.30589	0.92687																					451	2.198	2.20377	2.25377	2.133	1.662	1.798
	4.60043	2.1151	0.44966	0.29725	0.98054																					452	2.189	2.19515	2.24515	2.125	1.653	1.788
	4.61684	2.29836	0.58421	0.26718	1.05635																					453	2.179	2.17251	2.22251	2.104	1.643	1.78
																										454	2.156	2.15958	2.20958	2.092	1.633	1.766
Figure 3c																										455	2.146	2.14341	2.19341	2.077	1.622	1.762
day	HRP		RhN4		VN4		FeN4		CuN4		Fe-Cu-N6															456	2.128	2.12831	2.17831	2.063	1.613	1.751
0	100	1.64018	100	0.57823	100	2.36532	100	5.90619	100	2.31371	100	3.87122														457	2.124	2.11753	2.16753	2.053	1.6	1.74
0.65	60.219	5.64018	101.4	0.57823	103.5	2.36532	99.06	5.90619	101.4	2.31371	103.9	3.87122														458	2.101	2.10999	2.15999	2.046	1.586	1.725
1	25.4959	5.36624	99.4	3.5022	99.1	0.86624	99.4	1.64018	101.67	3.64018	104.67	3.64018														459	2.09	2.09382	2.14382	2.031	1.58	1.719
2	1.5193	0.41714	102.55	6.8176	105.67	5.24132	101.67	0.86624	97.44	3.86624	97.44	5.86624														460	2.082	2.0798	2.1298	2.018	1.569	1.704
10	0	0.53961	98.37	5.24132	102.38	5.24132	103.462	6.8176	99.6	2.87122	98.3	3.87122														461	2.072	2.06687	2.11687	2.006	1.559	1.699
20	0	0.53961	96.61	5.24132	97.44	3.83004	97.44	3.64018	103.44	5.86624	102.4	1.8363														462	2.055	2.05932	2.10932	1.999	1.546	1.686
30	0	0.53961	99.6682	4.83004	103.068	5.24132	98.4622	5.24132	97.1243	7.68176	101.405	2.5404														463	2.05	2.04639	2.09639	1.987	1.537	1.676
			--		--		--																			464	2.035	2.04207	2.09207	1.983	1.527	1.668
																										465	2.027	2.03022	2.08022	1.972	1.514	1.651
																										466	2.018	2.01512	2.06512	1.958	1.502	1.643
Figure 3g																										467	2.007	2.00542	2.05542	1.949	1.492	1.629
index	Fe-Cu-N6	index	RhN4	index	VN4																					468	1.996	1.99464	2.04464	1.939	1.48	1.619
1	0	1	0	1	0																					469	1.987	1.97847	2.02847	1.924	1.464	1.604
2	-1.14373	2	-0.399784	2	-1.04673																					470	1.978	1.96446	2.01446	1.911	1.452	1.592
4	-0.852847	4	-0.927242	3	-4.48982																					471	1.964	1.95691	2.00691	1.904	1.436	1.578
5	-1.55533	6	-1.36531	4	-7.12569																					472	1.951	1.93859	1.98859	1.887	1.422	1.563
6	-2.03533	7	-1.15209	5	-7.12566																					473	1.934	1.92349	1.97349	1.873	1.404	1.545
9	-6.02065	8	-5.7329	6	-7.24003																					474	1.924	1.9084	1.9584	1.859	1.386	1.53
12	-6.17589	9	-5.77771	11	-7.34626																					475	1.907	1.88684	1.93684	1.839	1.365	1.508
16	-9.40069	10	-9.63898	16	-12.1695																					476	1.896	1.87067	1.92067	1.824	1.345	1.487
17	-8.92213	11	-9.72097	17	-11.9438																					477	1.876	1.85	1.9	1.806	1.325	1.469
18	-9.70029	12	-9.67201																							478	1.859	1.83	1.88	1.787	1.302	1.448
19	-11.5375	13	-12.3778																							479	1.843	1.81	1.86	1.767	1.28	1.424
20	-15.1955	14	-13.7445																							480	1.823	1.805	1.855	1.746	1.258	1.399
21	-14.908	15	-13.8001																							481	1.809	1.795	1.845	1.726	1.233	1.379
		16	-14.856																							482	1.786	1.785	1.835	1.708	1.207	1.354
		17	-15.8352																							483	1.766	1.755	1.805	1.685	1.183	1.328
																										484	1.746	1.744	1.794	1.661	1.159	1.305
																										485	1.729	1.734	1.784	1.639	1.133	1.279
																										486	1.705	1.714	1.764	1.617	1.107	1.253
																										487	1.686	1.703	1.753	1.597	1.084	1.229
																										488	1.669	1.685	1.735	1.578	1.059	1.205
																										489	1.65	1.663	1.713	1.558	1.036	1.18
																										490	1.63	1.648	1.698	1.536	1.013	1.159
																										491	1.62	1.624	1.674	1.52	0.991	1.138
																										492	1.601	1.605	1.655	1.501	0.972	1.119
																										493	1.592	1.585	1.635	1.486	0.95	1.098
																										494	1.573	1.563	1.613	1.473	0.933	1.081
																										495	1.566	1.549	1.599	1.456	0.916	1.064
																										496	1.553	1.533	1.583	1.444	0.9	1.05
																										497	1.547	1.527	1.577	1.434	0.886	1.036
																										498	1.541	1.521	1.571	1.422	0.873	1.021
																										499	1.532	1.512	1.562	1.417	0.862	1.011
																										500	1.526	1.506	1.556	1.407	0.85	1
																										501	1.52	1.502	1.552	1.401	0.839	0.989
																										502	1.517	1.496	1.546	1.394	0.828	0.98
																										503	1.516	1.489	1.539	1.388	0.821	0.973
																										504	1.512	1.483	1.533	1.385	0.816	0.963
																										505	1.514	1.48	1.53	1.381	0.81	0.959
																										506	1.512	1.482	1.532	1.38	0.804	0.953
																										507	1.514	1.486	1.536	1.378	0.8	0.948
																										508	1.515	1.49	1.54	1.377	0.796	0.945
																										509	1.519	1.495	1.545	1.378	0.793	0.942
																										510	1.52	1.499	1.549	1.377	0.791	0.938
																										511	1.528	1.503	1.553	1.375	0.787	0.937
																										512	1.531	1.508	1.558	1.38	0.785	0.933
																										513	1.534	1.512	1.562	1.383	0.785	0.935
																										514	1.542	1.517	1.567	1.382	0.785	0.932
																										515	1.543	1.522	1.572	1.385	0.783	0.932
																										516	1.546	1.527	1.577	1.389	0.784	0.931
																										517	1.553	1.533	1.583	1.39	0.785	0.931
																										518	1.559	1.538	1.588	1.393	0.786	0.932
																										519	1.564	1.542	1.592	1.392	0.783	0.932
																										520	1.568	1.547	1.597	1.398	0.786	0.931
																										521	1.577	1.552	1.602	1.402	0.787	0.931
																										522	1.579	1.558	1.608	1.403	0.788	0.933
																										523	1.586	1.564	1.614	1.407	0.789	0.933
																										524	1.593	1.571	1.621	1.412	0.79	0.935
																										525	1.599	1.576	1.626	1.414	0.791	0.935
																										526	1.603	1.581	1.631	1.417	0.791	0.935
																										527	1.61	1.587	1.637	1.42	0.793	0.938
																										528	1.613	1.592	1.642	1.423	0.794	0.938
																										529	1.618	1.597	1.647	1.428	0.795	0.94
																										530	1.622	1.603	1.653	1.43	0.796	0.94
																										531	1.629	1.608	1.658	1.436	0.798	0.941
																										532	1.635	1.612	1.662	1.435	0.799	0.943
																										533	1.637	1.618	1.668	1.437	0.8	0.943
																										534	1.646	1.622	1.672	1.443	0.8	0.944
																										535	1.648	1.632	1.682	1.445	0.802	0.945
																										536	1.656	1.637	1.687	1.45	0.804	0.945
																										537	1.664	1.642	1.692	1.45	0.806	0.948
																										538	1.666	1.648	1.698	1.452	0.806	0.949
																										539	1.671	1.655	1.705	1.455	0.807	0.95
																										540	1.675	1.659	1.709	1.459	0.81	0.951
																										541	1.681	1.663	1.713	1.465	0.809	0.951
																										542	1.685	1.667	1.717	1.466	0.809	0.951
																										543	1.69	1.671	1.721	1.466	0.811	0.951
																										544	1.69	1.674	1.724	1.469	0.813	0.954
																										545	1.698	1.69	1.74	1.473	0.816	0.956
																										546	1.702	1.695	1.745	1.479	0.815	0.954
																										547	1.704	1.7	1.75	1.477	0.814	0.956
																										548	1.708	1.704	1.754	1.48	0.814	0.955
																										549	1.712	1.71	1.76	1.482	0.816	0.956
																										550	1.716	1.714	1.764	1.485	0.817	0.959
																										551	1.72	1.718	1.768	1.485	0.818	0.958
																										552	1.724	1.723	1.773	1.489	0.818	0.959
																										553	1.726	1.728	1.778	1.488	0.818	0.959
																										554	1.728	1.734	1.784	1.493	0.82	0.959
																										555	1.735	1.74	1.79	1.496	0.82	0.961
																										556	1.738	1.746	1.796	1.498	0.821	0.96
																										557	1.739	1.75	1.8	1.5	0.822	0.961
																										558	1.743	1.752	1.802	1.502	0.823	0.963
																										559	1.748	1.754	1.804	1.503	0.822	0.963
																										560	1.755	1.756	1.806	1.505	0.824	0.962
																										561	1.756	1.758	1.808	1.505	0.824	0.963
																										562	1.76	1.761	1.811	1.508	0.824	0.963
																										563	1.761	1.763	1.813	1.511	0.826	0.964
																										564	1.768	1.765	1.815	1.512	0.825	0.963
																										565	1.764	1.769	1.819	1.515	0.824	0.964
																										566	1.769	1.772	1.822	1.516	0.826	0.965
																										567	1.772	1.775	1.825	1.515	0.827	0.966
																										568	1.775	1.778	1.828	1.519	0.827	0.964
																										569	1.78	1.779	1.829	1.517	0.828	0.965
																										570	1.783	1.782	1.832	1.522	0.827	0.966
																										571	1.783	1.785	1.835	1.524	0.828	0.967
																										572	1.788	1.788	1.838	1.527	0.829	0.966
																										573	1.792	1.781	1.831	1.527	0.83	0.967
																										574	1.791	1.784	1.834	1.529	0.83	0.968
																										575	1.797	1.787	1.837	1.53	0.83	0.967
																										576	1.8	1.791	1.841	1.533	0.83	0.968
																										577	1.803	1.794	1.844	1.535	0.832	0.968
																										578	1.805	1.798	1.848	1.535	0.831	0.968
																										579	1.81	1.801	1.851	1.539	0.831	0.968
																										580	1.812	1.8013	1.8513	1.539	0.832	0.969
																										581	1.815	1.8046	1.8546	1.542	0.832	0.97
																										582	1.817	1.8046	1.8546	1.542	0.833	0.968
																										583	1.824	1.8068	1.8568	1.544	0.833	0.969
																										584	1.825	1.8079	1.8579	1.545	0.833	0.969
																										585	1.827	1.809	1.859	1.546	0.833	0.969
																										586	1.832	1.8123	1.8623	1.549	0.833	0.97
																										587	1.831	1.8134	1.8634	1.55	0.834	0.97
																										588	1.837	1.8156	1.8656	1.552	0.834	0.969
																										589	1.837	1.82	1.87	1.556	0.834	0.97
																										590	1.839	1.82	1.87	1.556	0.835	0.971
																										591	1.842	1.8189	1.8689	1.555	0.835	0.97
																										592	1.846	1.8244	1.8744	1.56	0.835	0.971
																										593	1.847	1.8244	1.8744	1.56	0.835	0.969
																										594	1.85	1.8244	1.8744	1.56	0.836	0.97
																										595	1.853	1.8266	1.8766	1.562	0.835	0.97
																										596	1.857	1.8277	1.8777	1.563	0.835	0.97
																										597	1.857	1.8266	1.8766	1.562	0.834	0.969
																										598	1.863	1.8299	1.8799	1.565	0.834	0.97
																										599	1.861	1.8266	1.8766	1.562	0.834	0.969
																										600	1.863	1.8288	1.8788	1.564	0.834	0.968
																										601	1.866	1.8299	1.8799	1.565	0.834	0.969
																										602	1.863	1.831	1.881	1.566	0.833	0.968
																										603	1.871	1.831	1.881	1.566	0.835	0.969
																										604	1.868	1.8343	1.8843	1.569	0.831	0.968
																										605	1.868	1.8332	1.8832	1.568	0.831	0.968
																										606	1.872	1.831	1.881	1.566	0.831	0.966
																										607	1.87	1.8343	1.8843	1.569	0.83	0.964
																										608	1.871	1.8321	1.8821	1.567	0.83	0.965
																										609	1.874	1.8321	1.8821	1.567	0.83	0.963
																										610	1.875	1.8343	1.8843	1.569	0.829	0.963
																										611	1.875	1.8343	1.8843	1.569	0.826	0.962
																										612	1.873	1.8343	1.8843	1.569	0.827	0.962
																										613	1.877	1.834	1.884	1.565	0.826	0.959
																										614	1.877	1.835	1.885	1.568	0.825	0.961
																										615	1.878	1.836	1.886	1.565	0.823	0.959
																										616	1.876	1.836	1.886	1.566	0.822	0.958
																										617	1.879	1.835	1.885	1.565	0.822	0.956
																										618	1.88	1.836	1.886	1.567	0.819	0.955
																										619	1.878	1.836	1.886	1.566	0.82	0.954
																										620	1.875	1.835	1.885	1.562	0.82	0.953
																										621	1.877	1.833	1.883	1.564	0.818	0.952
																										622	1.876	1.836	1.886	1.562	0.816	0.952
																										623	1.876	1.835	1.885	1.562	0.813	0.95
																										624	1.88	1.834	1.884	1.561	0.815	0.949
																										625	1.876	1.832	1.882	1.562	0.811	0.947
																										626	1.876	1.83	1.88	1.559	0.812	0.946
																										627	1.872	1.828	1.878	1.562	0.809	0.943
																										628	1.876	1.826	1.876	1.56	0.809	0.943
																										629	1.876	1.824	1.874	1.558	0.807	0.943
																										630	1.877	1.822	1.872	1.555	0.807	0.943
																										631	1.872	1.82	1.87	1.556	0.805	0.939
																										632	1.872	1.819	1.869	1.556	0.806	0.939
																										633	1.872	1.816	1.866	1.558	0.801	0.938
																										634	1.874	1.814	1.864	1.556	0.801	0.937
																										635	1.876	1.81	1.86	1.554	0.8	0.934
																										636	1.874	1.808	1.858	1.553	0.799	0.933
																										637	1.873	1.805	1.855	1.553	0.797	0.932
																										638	1.872	1.802	1.852	1.551	0.795	0.93
																										639	1.867	1.8	1.85	1.548	0.794	0.929
																										640	1.873	1.797	1.847	1.547	0.793	0.927
																										641	1.867	1.794	1.844	1.548	0.79	0.925
																										642	1.864	1.791	1.841	1.544	0.79	0.922
																										643	1.868	1.787	1.837	1.542	0.787	0.92
																										644	1.862	1.783	1.833	1.541	0.785	0.921
																										645	1.863	1.78	1.83	1.538	0.783	0.918
																										646	1.856	1.774	1.824	1.54	0.78	0.917
																										647	1.857	1.7674	1.8174	1.534	0.78	0.915
																										648	1.853	1.7663	1.8163	1.533	0.777	0.912
																										649	1.85	1.7663	1.8163	1.533	0.775	0.91
																										650	1.851	1.7619	1.8119	1.529	0.772	0.906
																										651	1.842	1.7575	1.8075	1.525	0.768	0.905
																										652	1.841	1.7531	1.8031	1.521	0.767	0.902
																										653	1.837	1.7487	1.7987	1.517	0.764	0.898
																										654	1.832	1.7465	1.7965	1.515	0.762	0.895
																										655	1.825	1.7399	1.7899	1.509	0.758	0.894
																										656	1.819	1.7311	1.7811	1.501	0.754	0.89
																										657	1.815	1.7311	1.7811	1.501	0.751	0.887
																										658	1.808	1.7245	1.7745	1.495	0.749	0.885
																										659	1.802	1.7212	1.7712	1.492	0.747	0.882
																										660	1.798	1.7168	1.7668	1.488	0.744	0.879
																										661	1.789	1.7091	1.7591	1.481	0.74	0.876
																										662	1.781	1.7025	1.7525	1.475	0.736	0.873
																										663	1.772	1.6937	1.7437	1.467	0.733	0.869
																										664	1.765	1.6893	1.7393	1.463	0.728	0.866
																										665	1.756	1.6838	1.7338	1.458	0.727	0.862
																										666	1.749	1.6761	1.7261	1.451	0.721	0.858
																										667	1.738	1.6684	1.7184	1.444	0.717	0.856
																										668	1.728	1.6585	1.7085	1.435	0.712	0.851
																										669	1.718	1.653	1.703	1.43	0.708	0.847
																										670	1.709	1.6431	1.6931	1.421	0.706	0.842
																										671	1.697	1.6365	1.6865	1.415	0.702	0.84
																										672	1.688	1.6277	1.6777	1.407	0.697	0.837
																										673	1.674	1.62	1.67	1.4	0.691	0.831
																										674	1.663	1.609	1.659	1.39	0.689	0.829
																										675	1.652	1.6002	1.6502	1.382	0.684	0.823
																										676	1.639	1.5914	1.6414	1.374	0.68	0.821
																										677	1.626	1.5826	1.6326	1.366	0.676	0.817
																										678	1.615	1.5727	1.6227	1.357	0.672	0.813
																										679	1.603	1.5672	1.6172	1.352	0.669	0.809
																										680	1.585	1.5529	1.6029	1.339	0.663	0.805
																										681	1.574	1.5441	1.5941	1.331	0.659	0.801
																										682	1.561	1.5331	1.5831	1.321	0.656	0.797
																										683	1.549	1.5243	1.5743	1.313	0.652	0.793
																										684	1.538	1.5155	1.5655	1.305	0.649	0.792
																										685	1.521	1.5034	1.5534	1.294	0.644	0.786
																										686	1.508	1.4979	1.5479	1.289	0.641	0.783
																										687	1.497	1.4858	1.5358	1.278	0.636	0.779
																										688	1.483	1.4759	1.5259	1.269	0.632	0.775
																										689	1.472	1.4704	1.5204	1.264	0.628	0.773
																										690	1.457	1.4616	1.5116	1.256	0.626	0.768
																										691	1.446	1.4506	1.5006	1.246	0.623	0.765
																										692	1.433	1.4407	1.4907	1.237	0.619	0.764
																										693	1.422	1.433	1.483	1.23	0.615	0.759
																										694	1.405	1.4231	1.4731	1.221	0.611	0.755
																										695	1.395	1.4132	1.4632	1.212	0.607	0.752
																										696	1.383	1.4055	1.4555	1.205	0.604	0.75
																										697	1.369	1.394	1.444	1.196	0.601	0.748
																										698	1.357	1.384	1.434	1.186	0.599	0.745
																										699	1.344	1.378	1.428	1.182	0.596	0.742
																										700	1.331	1.37	1.42	1.173	0.591	0.738
																										701	1.319	1.36	1.41	1.168	0.588	0.736
																										702	1.31	1.35	1.4	1.158	0.586	0.733
																										703	1.296	1.346	1.396	1.151	0.584	0.73
																										704	1.283	1.338	1.388	1.142	0.581	0.73
																										705	1.268	1.331	1.381	1.138	0.579	0.725
																										706	1.258	1.321	1.371	1.128	0.575	0.722
																										707	1.249	1.312	1.362	1.12	0.571	0.72
																										708	1.237	1.306	1.356	1.115	0.568	0.715
																										709	1.225	1.295	1.345	1.104	0.565	0.713
																										710	1.214	1.29	1.34	1.1	0.565	0.711
																										711	1.206	1.285	1.335	1.094	0.561	0.71
																										712	1.194	1.273	1.323	1.086	0.558	0.706
																										713	1.187	1.257	1.307	1.084	0.554	0.704
																										714	1.174	1.245	1.295	1.076	0.553	0.701
																										715	1.164	1.234	1.284	1.065	0.55	0.698
																										716	1.152	1.223	1.273	1.059	0.546	0.694
																										717	1.143	1.214	1.264	1.053	0.545	0.692
																										718	1.136	1.198	1.248	1.048	0.543	0.69
																										719	1.124	1.184	1.234	1.042	0.54	0.687
																										720	1.114	1.175	1.225	1.035	0.537	0.685
																										721	1.104	1.165	1.215	1.029	0.535	0.682
																										722	1.095	1.155	1.205	1.025	0.534	0.681
																										723	1.085	1.148	1.198	1.016	0.53	0.676
																										724	1.075	1.135	1.185	1.013	0.526	0.673
																										725	1.068	1.128	1.178	1.002	0.524	0.668
																										726	1.055	1.118	1.168	0.996	0.521	0.667
																										727	1.048	1.111	1.161	0.991	0.52	0.666
																										728	1.038	1.102	1.152	0.986	0.519	0.663
																										729	1.031	1.094	1.144	0.982	0.517	0.662
																										730	1.022	1.082	1.132	0.974	0.514	0.661
																										731	1.014	1.073	1.123	0.97	0.513	0.658
																										732	1.002	1.068	1.118	0.966	0.509	0.655
																										733	0.993	1.055	1.105	0.956	0.509	0.653
																										734	0.988	1.046	1.096	0.953	0.505	0.652
																										735	0.975	1.037	1.087	0.946	0.505	0.65
																										736	0.966	1.03	1.08	0.942	0.503	0.647
																										737	0.957	1.022	1.072	0.938	0.499	0.645
																										738	0.95	1.012	1.062	0.933	0.501	0.646
																										739	0.942	1.005	1.055	0.925	0.495	0.641
																										740	0.932	0.995	1.045	0.92	0.494	0.642
																										741	0.925	0.988	1.038	0.915	0.491	0.638
																										742	0.915	0.978	1.028	0.912	0.49	0.637
																										743	0.908	0.97	1.02	0.906	0.489	0.636
																										744	0.898	0.964	1.014	0.901	0.487	0.633
																										745	0.89	0.954	1.004	0.896	0.487	0.632
																										746	0.884	0.945	0.995	0.891	0.484	0.631
																										747	0.874	0.938	0.988	0.885	0.481	0.628
																										748	0.865	0.929	0.979	0.881	0.48	0.627
																										749	0.858	0.922	0.972	0.877	0.478	0.626
																										750	0.849	0.913	0.963	0.873	0.477	0.624
																										751	0.842	0.904	0.954	0.867	0.475	0.624
																										752	0.833	0.898	0.948	0.863	0.473	0.622
																										753	0.824	0.889	0.939	0.857	0.472	0.62
																										754	0.818	0.879	0.929	0.856	0.47	0.621
																										755	0.809	0.871	0.921	0.847	0.467	0.618
																										756	0.799	0.864	0.914	0.844	0.469	0.616
																										757	0.791	0.856	0.906	0.837	0.465	0.614
																										758	0.784	0.852	0.902	0.833	0.464	0.613
																										759	0.776	0.844	0.894	0.828	0.461	0.61
																										760	0.772	0.837	0.887	0.825	0.462	0.61
																										761	0.764	0.829	0.879	0.821	0.46	0.608
																										762	0.757	0.82	0.87	0.817	0.46	0.607
																										763	0.749	0.816	0.866	0.813	0.459	0.608
																										764	0.74	0.809	0.859	0.81	0.455	0.605
																										765	0.736	0.802	0.852	0.806	0.455	0.605
																										766	0.729	0.794	0.844	0.803	0.455	0.603
																										767	0.722	0.789	0.839	0.799	0.452	0.602
																										768	0.714	0.782	0.832	0.793	0.451	0.6
																										769	0.709	0.773	0.823	0.789	0.451	0.601
																										770	0.702	0.769	0.819	0.785	0.45	0.598
																										771	0.693	0.76	0.81	0.781	0.447	0.596
																										772	0.689	0.756	0.806	0.777	0.447	0.594
																										773	0.68	0.751	0.801	0.774	0.445	0.595
																										774	0.676	0.743	0.793	0.771	0.445	0.595
																										775	0.671	0.738	0.788	0.768	0.444	0.593
																										776	0.663	0.732	0.782	0.762	0.443	0.59
																										777	0.658	0.726	0.776	0.76	0.44	0.59
																										778	0.652	0.719	0.769	0.758	0.438	0.589
																										779	0.646	0.715	0.765	0.754	0.438	0.588
																										780	0.639	0.707	0.757	0.749	0.437	0.585
																										781	0.635	0.704	0.754	0.747	0.437	0.586
																										782	0.627	0.699	0.749	0.743	0.433	0.584
																										783	0.624	0.693	0.743	0.741	0.435	0.585
																										784	0.619	0.687	0.737	0.737	0.434	0.583
																										785	0.613	0.683	0.733	0.735	0.433	0.584
																										786	0.607	0.679	0.729	0.732	0.432	0.583
																										787	0.603	0.674	0.724	0.73	0.433	0.581
																										788	0.599	0.667	0.687	0.724	0.431	0.58
																										789	0.594	0.665	0.683	0.722	0.428	0.581
																										790	0.587	0.66	0.679	0.721	0.427	0.578
																										791	0.585	0.655	0.676	0.718	0.43	0.579
																										792	0.58	0.65	0.671	0.715	0.427	0.578
																										793	0.575	0.646	0.667	0.713	0.427	0.578
																										794	0.57	0.642	0.663	0.71	0.426	0.575
																										795	0.566	0.637	0.657	0.709	0.425	0.575
																										796	0.562	0.635	0.655	0.705	0.424	0.575
																										797	0.557	0.629	0.649	0.702	0.424	0.573
																										798	0.555	0.625	0.645	0.702	0.424	0.574
																										799	0.549	0.629	0.649	0.699	0.422	0.572
																										800	0.545	0.625	0.645	0.695	0.422	0.571

## Sheet: Figure 6
Figure 6b
Day	TBI		Fe-Cu-N6		RhN4		VN4
1	100	9.63742	100	1.59999	100	1.51464	100	0.849317
3	95.2936	5.48741	87.5593	1.75588	86.0344	2.49264	85.0367	2.60123
5	92.5866	6.09696	78.7177	1.47149	82.8472	4.46186	75.3588	3.0076
7	92.0587	5.28074	77.163	2.19406	67.9351	2.72937	66.5789	1.69341
9	86.8963	6.50881	66.9753	1.65898	63.0843	4.84476	60.0382	6.59814
Figure 6d
	Con			TBI			Fe-Cu-N6			RhN4			VN4
GSH	1.34316	1.61037	1.665	0.128921	0.31421	0.619624	0.348748	0.323212	0.44166	1.00764	0.814824	1.05376	0.882904	1.22433	1.08781
MDA	0.226839	0.284141	0.195394	0.748269	1.40721	0.983512	0.280056	0.383136	0.353646	0.411079	0.186732	0.251536	0.41082	0.288627	0.299084
SOD	44.5812	49.9761	46.4846	19.8586	21.9962	28.6574	28.1839	26.9598	43.8895	39.6061	29.3805	30.921	32.1838	30.586	32.0669
Figure 6e
	Con			TBI			Fe-Cu-N6			RhN4			VN4
IL-6	16.1339	22.1392	21.5035	109.181	85.2251	82.9936	55.4302	65.317	89.7128	61.8743	27.2124	29.4368	27.87	53.9789	31.2857
IL-1β	8.86818	13.955	11.9458	37.8622	42.0721	30.386	24.3316	27.6417	33.8706	26.6812	23.1595	27.0177	20.125	20.7629	19.4192
TNF-α	4.50302	6.2841	5.37401	18.3813	16.9091	18.612	10.987	10.5217	11.3523	10.1399	10.7437	8.82007	8.77842	8.82872	10.6573
Figure 6f						Figure 6g						Figure 6h
Con	TBI	RhN4	VN4	Fe-Cu-N6		Con	TBI	RhN4	VN4	Fe-Cu-N6		Con	TBI	Fe-Cu-N6	RhN4	VN4
8.49	14.3	11.6	5.92	6.37		9.24	3.2	1.53	1.03	0.502		122.442	57.0517	101.325	92.1819	113.394
4.74	25.8	16.8	11.1	18.4		4.76	0.368	3.56	28.1	0.254		104.921	63.8075	135.781	98.6534	107.12
4	21.8	9.71	13.1	9.02		5.71	0.188	6.72	2.28	0.125		149.83	95.1932	109.526	112.715	130.463
Figure 6i
	Con				TBI				Fe-Cu-N6				RhN4				VN4
CD68	2.411	3.248	4.923	4.921	19.404	13.944	19.548	16.725	19.51	17.008	17.331	8.417	13.99	8.329	13.914	14.146	17.459	16.898	13.383	15.914
CD31	13	12	9	15	5	7	8	8	22	25	20	26	14	18	17	18	23	17	16	25

## Sheet: Figure S1-S3
Figure S1b			Figure S3a						Figure S3b						Figure S3c						Figure S3d						Figure S3e
distance/Å	Frequency/%		Wavelength/nm	Rh(acac)3	Rh/ZIF-8	RhN4	ZIF-8		Wavelength/nm	V(acac)3	V/ZIF-8	VN4	ZIF-8		Wavelength/nm	FeCl3	ZIF-N/C	FeN4	ZIF-8		Wavelength/nm	CuCl2	ZIF-N/C	CuN4	ZIF-8		Wavelength/nm	FeCl3	CuCl2	ZIF-N/C	Fe-Cu-N6	ZIF-8
Bin Center			200	3.668	1.312	0.209	0.988		200	2.216	0.988	0.624	0.075		200	2.519	0.347	0.459	0.988		200	6	0.347	0.289	0.988		200	2.519	6	0.347	0.307	0.988
1.85	8		201	6.03	1.329	0.216	0.995		201	2.013	0.995	0.602	0.083		201	2.17	0.34	0.476	0.995		201	6	0.34	0.288	0.995		201	2.17	6	0.34	0.298	0.995
2.05	14		202	6.03	1.319	0.209	0.985		202	2.095	0.985	0.587	0.062		202	2.308	0.332	0.465	0.985		202	6	0.332	0.266	0.985		202	2.308	6	0.332	0.296	0.985
2.25	50		203	6.03	1.329	0.226	0.996		203	2.209	0.996	0.583	0.078		203	2.61	0.316	0.472	0.996		203	6	0.316	0.286	0.996		203	2.61	6	0.316	0.295	0.996
2.45	30		204	6.03	1.331	0.228	0.995		204	2.061	0.995	0.581	0.081		204	2.619	0.328	0.473	0.995		204	6	0.328	0.275	0.995		204	2.619	6	0.328	0.304	0.995
			205	4.627	1.319	0.227	0.978		205	2.03	0.978	0.563	0.074		205	2.546	0.324	0.462	0.978		205	6	0.324	0.267	0.978		205	2.546	6	0.324	0.297	0.978
			206	3.902	1.322	0.228	0.967		206	2.012	0.967	0.538	0.082		206	2.531	0.312	0.471	0.967		206	3.204	0.312	0.265	0.967		206	2.531	3.204	0.312	0.304	0.967
			207	5.36	1.316	0.234	0.961		207	1.931	0.961	0.546	0.088		207	2.48	0.316	0.454	0.961		207	3.898	0.316	0.26	0.961		207	2.48	3.898	0.316	0.307	0.961
			208	4.023	1.3	0.236	0.939		208	1.901	0.939	0.514	0.087		208	2.406	0.298	0.453	0.939		208	3.221	0.298	0.263	0.939		208	2.406	3.221	0.298	0.313	0.939
			209	4.066	1.278	0.234	0.92		209	1.871	0.92	0.502	0.092		209	2.447	0.306	0.468	0.92		209	6	0.306	0.255	0.92		209	2.447	6	0.306	0.312	0.92
			210	3.838	1.264	0.231	0.902		210	1.793	0.902	0.486	0.079		210	2.333	0.291	0.453	0.902		210	3.636	0.291	0.234	0.902		210	2.333	3.636	0.291	0.296	0.902
			211	3.769	1.251	0.244	0.88		211	1.76	0.88	0.461	0.091		211	2.303	0.296	0.445	0.88		211	6	0.296	0.246	0.88		211	2.303	6	0.296	0.31	0.88
			212	3.837	1.224	0.245	0.86		212	1.7	0.86	0.457	0.09		212	2.445	0.295	0.446	0.86		212	3.733	0.295	0.241	0.86		212	2.445	3.733	0.295	0.309	0.86
			213	3.863	1.197	0.244	0.832		213	1.655	0.832	0.426	0.089		213	2.274	0.292	0.443	0.832		213	3.661	0.292	0.241	0.832		213	2.274	3.661	0.292	0.304	0.832
			214	3.684	1.166	0.248	0.806		214	1.612	0.806	0.411	0.095		214	2.199	0.288	0.448	0.806		214	3.206	0.288	0.233	0.806		214	2.199	3.206	0.288	0.305	0.806
			215	3.39	1.135	0.246	0.775		215	1.595	0.775	0.396	0.098		215	2.232	0.287	0.438	0.775		215	3.614	0.287	0.234	0.775		215	2.232	3.614	0.287	0.32	0.775
			216	3.186	1.109	0.251	0.742		216	1.521	0.742	0.383	0.091		216	2.156	0.275	0.435	0.742		216	4.45	0.275	0.223	0.742		216	2.156	4.45	0.275	0.31	0.742
			217	3.066	1.078	0.249	0.716		217	1.506	0.716	0.367	0.093		217	2.114	0.28	0.427	0.716		217	6	0.28	0.215	0.716		217	2.114	6	0.28	0.31	0.716
			218	2.898	1.053	0.251	0.689		218	1.481	0.689	0.352	0.101		218	2.071	0.284	0.429	0.689		218	3.499	0.284	0.214	0.689		218	2.071	3.499	0.284	0.311	0.689
			219	2.713	1.021	0.253	0.662		219	1.422	0.662	0.346	0.103		219	1.999	0.277	0.43	0.662		219	6	0.277	0.218	0.662		219	1.999	6	0.277	0.318	0.662
			220	2.557	0.992	0.253	0.634		220	1.374	0.634	0.334	0.096		220	1.963	0.272	0.421	0.634		220	6	0.272	0.207	0.634		220	1.963	6	0.272	0.313	0.634
			221	2.399	0.969	0.256	0.611		221	1.361	0.611	0.322	0.101		221	1.92	0.28	0.418	0.611		221	6	0.28	0.207	0.611		221	1.92	6	0.28	0.315	0.611
			222	2.248	0.947	0.252	0.584		222	1.318	0.584	0.319	0.101		222	1.872	0.273	0.421	0.584		222	6	0.273	0.206	0.584		222	1.872	6	0.273	0.317	0.584
			223	2.117	0.93	0.254	0.567		223	1.282	0.567	0.309	0.099		223	1.813	0.27	0.412	0.567		223	3.487	0.27	0.197	0.567		223	1.813	3.487	0.27	0.313	0.567
			224	1.989	0.918	0.257	0.552		224	1.259	0.552	0.305	0.102		224	1.762	0.273	0.415	0.552		224	4.282	0.273	0.199	0.552		224	1.762	4.282	0.273	0.315	0.552
			225	1.863	0.903	0.257	0.534		225	1.231	0.534	0.3	0.101		225	1.7	0.27	0.414	0.534		225	4.185	0.27	0.195	0.534		225	1.7	4.185	0.27	0.315	0.534
			226	1.757	0.893	0.259	0.517		226	1.205	0.517	0.295	0.104		226	1.653	0.269	0.413	0.517		226	6	0.269	0.195	0.517		226	1.653	6	0.269	0.312	0.517
			227	1.655	0.885	0.258	0.506		227	1.169	0.506	0.299	0.103		227	1.612	0.267	0.414	0.506		227	4.192	0.267	0.193	0.506		227	1.612	4.192	0.267	0.315	0.506
			228	1.559	0.88	0.26	0.494		228	1.145	0.494	0.294	0.106		228	1.551	0.269	0.417	0.494		228	4.738	0.269	0.192	0.494		228	1.551	4.738	0.269	0.317	0.494
			229	1.485	0.882	0.258	0.487		229	1.11	0.487	0.287	0.109		229	1.512	0.269	0.415	0.487		229	3.787	0.269	0.189	0.487		229	1.512	3.787	0.269	0.317	0.487
			230	1.406	0.886	0.262	0.481		230	1.093	0.481	0.283	0.108		230	1.448	0.272	0.416	0.481		230	3.691	0.272	0.19	0.481		230	1.448	3.691	0.272	0.316	0.481
			231	1.35	0.891	0.263	0.472		231	1.056	0.472	0.283	0.109		231	1.388	0.273	0.417	0.472		231	3.72	0.273	0.19	0.472		231	1.388	3.72	0.273	0.322	0.472
			232	1.294	0.899	0.263	0.47		232	1.033	0.47	0.283	0.104		232	1.335	0.27	0.406	0.47		232	3.433	0.27	0.186	0.47		232	1.335	3.433	0.27	0.32	0.47
			233	1.246	0.906	0.266	0.466		233	1.006	0.466	0.283	0.103		233	1.288	0.273	0.404	0.466		233	3.029	0.273	0.181	0.466		233	1.288	3.029	0.273	0.316	0.466
			234	1.202	0.912	0.265	0.461		234	0.979	0.461	0.284	0.108		234	1.241	0.269	0.412	0.461		234	2.738	0.269	0.188	0.461		234	1.241	2.738	0.269	0.322	0.461
			235	1.167	0.916	0.267	0.459		235	0.951	0.459	0.289	0.111		235	1.205	0.275	0.422	0.459		235	2.439	0.275	0.19	0.459		235	1.205	2.439	0.275	0.324	0.459
			236	1.137	0.917	0.267	0.461		236	0.929	0.461	0.286	0.107		236	1.147	0.272	0.405	0.461		236	2.301	0.272	0.182	0.461		236	1.147	2.301	0.272	0.323	0.461
			237	1.108	0.919	0.27	0.462		237	0.913	0.462	0.29	0.113		237	1.109	0.275	0.412	0.462		237	2.111	0.275	0.187	0.462		237	1.109	2.111	0.275	0.328	0.462
			238	1.082	0.913	0.271	0.462		238	0.897	0.462	0.287	0.111		238	1.068	0.272	0.41	0.462		238	1.942	0.272	0.183	0.462		238	1.068	1.942	0.272	0.322	0.462
			239	1.058	0.911	0.273	0.466		239	0.885	0.466	0.289	0.107		239	1.023	0.277	0.415	0.466		239	1.811	0.277	0.185	0.466		239	1.023	1.811	0.277	0.326	0.466
			240	1.039	0.907	0.273	0.47		240	0.868	0.47	0.291	0.11		240	0.988	0.276	0.412	0.47		240	1.705	0.276	0.186	0.47		240	0.988	1.705	0.276	0.323	0.47
			241	1.018	0.901	0.274	0.472		241	0.862	0.472	0.296	0.113		241	0.951	0.275	0.413	0.472		241	1.617	0.275	0.183	0.472		241	0.951	1.617	0.275	0.325	0.472
			242	0.995	0.894	0.275	0.477		242	0.864	0.477	0.298	0.115		242	0.923	0.275	0.413	0.477		242	1.537	0.275	0.189	0.477		242	0.923	1.537	0.275	0.327	0.477
			243	0.976	0.888	0.276	0.48		243	0.859	0.48	0.301	0.11		243	0.886	0.279	0.417	0.48		243	1.469	0.279	0.186	0.48		243	0.886	1.469	0.279	0.327	0.48
			244	0.956	0.881	0.277	0.483		244	0.861	0.483	0.302	0.111		244	0.85	0.274	0.41	0.483		244	1.402	0.274	0.183	0.483		244	0.85	1.402	0.274	0.327	0.483
			245	0.939	0.874	0.276	0.487		245	0.879	0.487	0.311	0.116		245	0.83	0.278	0.418	0.487		245	1.359	0.278	0.189	0.487		245	0.83	1.359	0.278	0.332	0.487
			246	0.928	0.87	0.279	0.49		246	0.881	0.49	0.313	0.114		246	0.799	0.277	0.415	0.49		246	1.316	0.277	0.186	0.49		246	0.799	1.316	0.277	0.332	0.49
			247	0.911	0.862	0.278	0.493		247	0.899	0.493	0.314	0.113		247	0.774	0.279	0.41	0.493		247	1.269	0.279	0.188	0.493		247	0.774	1.269	0.279	0.332	0.493
			248	0.9	0.858	0.279	0.494		248	0.914	0.494	0.319	0.114		248	0.751	0.281	0.418	0.494		248	1.236	0.281	0.186	0.494		248	0.751	1.236	0.281	0.336	0.494
			249	0.89	0.849	0.283	0.498		249	0.934	0.498	0.323	0.114		249	0.73	0.28	0.417	0.498		249	1.204	0.28	0.186	0.498		249	0.73	1.204	0.28	0.331	0.498
			250	0.883	0.842	0.282	0.5		250	0.957	0.5	0.328	0.119		250	0.721	0.283	0.422	0.5		250	1.164	0.283	0.187	0.5		250	0.721	1.164	0.283	0.331	0.5
			251	0.878	0.836	0.283	0.503		251	0.981	0.503	0.328	0.117		251	0.702	0.283	0.418	0.503		251	1.14	0.283	0.187	0.503		251	0.702	1.14	0.283	0.333	0.503
			252	0.87	0.828	0.285	0.502		252	1.009	0.502	0.333	0.117		252	0.686	0.282	0.422	0.502		252	1.101	0.282	0.185	0.502		252	0.686	1.101	0.282	0.337	0.502
			253	0.868	0.819	0.282	0.503		253	1.034	0.503	0.337	0.117		253	0.682	0.282	0.417	0.503		253	1.071	0.282	0.187	0.503		253	0.682	1.071	0.282	0.334	0.503
			254	0.862	0.812	0.284	0.504		254	1.061	0.504	0.34	0.117		254	0.673	0.281	0.422	0.504		254	1.035	0.281	0.186	0.504		254	0.673	1.035	0.281	0.334	0.504
			255	0.862	0.809	0.286	0.505		255	1.101	0.505	0.344	0.121		255	0.667	0.282	0.42	0.505		255	1.003	0.282	0.19	0.505		255	0.667	1.003	0.282	0.336	0.505
			256	0.862	0.798	0.285	0.507		256	1.128	0.507	0.339	0.12		256	0.66	0.284	0.418	0.507		256	0.964	0.284	0.19	0.507		256	0.66	0.964	0.284	0.334	0.507
			257	0.861	0.795	0.287	0.507		257	1.16	0.507	0.34	0.119		257	0.659	0.284	0.422	0.507		257	0.927	0.284	0.188	0.507		257	0.659	0.927	0.284	0.338	0.507
			258	0.854	0.787	0.286	0.508		258	1.2	0.508	0.341	0.119		258	0.661	0.283	0.422	0.508		258	0.89	0.283	0.19	0.508		258	0.661	0.89	0.283	0.338	0.508
			259	0.851	0.779	0.286	0.506		259	1.243	0.506	0.339	0.117		259	0.659	0.286	0.423	0.506		259	0.857	0.286	0.191	0.506		259	0.659	0.857	0.286	0.335	0.506
			260	0.849	0.775	0.288	0.509		260	1.268	0.509	0.332	0.118		260	0.661	0.284	0.419	0.509		260	0.813	0.284	0.188	0.509		260	0.661	0.813	0.284	0.335	0.509
			261	0.84	0.767	0.287	0.507		261	1.304	0.507	0.331	0.122		261	0.667	0.287	0.42	0.507		261	0.772	0.287	0.189	0.507		261	0.667	0.772	0.287	0.336	0.507
			262	0.833	0.76	0.289	0.51		262	1.338	0.51	0.329	0.12		262	0.671	0.286	0.422	0.51		262	0.736	0.286	0.188	0.51		262	0.671	0.736	0.286	0.336	0.51
			263	0.823	0.753	0.287	0.508		263	1.362	0.508	0.325	0.118		263	0.681	0.287	0.42	0.508		263	0.693	0.287	0.188	0.508		263	0.681	0.693	0.287	0.337	0.508
			264	0.815	0.746	0.29	0.51		264	1.396	0.51	0.323	0.119		264	0.686	0.284	0.42	0.51		264	0.659	0.284	0.186	0.51		264	0.686	0.659	0.284	0.337	0.51
			265	0.802	0.738	0.288	0.508		265	1.416	0.508	0.32	0.12		265	0.701	0.285	0.426	0.508		265	0.624	0.285	0.19	0.508		265	0.701	0.624	0.285	0.34	0.508
			266	0.789	0.732	0.289	0.508		266	1.454	0.508	0.319	0.121		266	0.712	0.285	0.427	0.508		266	0.587	0.285	0.186	0.508		266	0.712	0.587	0.285	0.338	0.508
			267	0.776	0.726	0.289	0.505		267	1.47	0.505	0.314	0.124		267	0.721	0.292	0.426	0.505		267	0.552	0.292	0.191	0.505		267	0.721	0.552	0.292	0.342	0.505
			268	0.761	0.719	0.291	0.505		268	1.487	0.505	0.31	0.122		268	0.731	0.285	0.424	0.505		268	0.52	0.285	0.188	0.505		268	0.731	0.52	0.285	0.338	0.505
			269	0.746	0.712	0.291	0.505		269	1.493	0.505	0.301	0.124		269	0.746	0.288	0.426	0.505		269	0.489	0.288	0.189	0.505		269	0.746	0.489	0.288	0.337	0.505
			270	0.729	0.704	0.29	0.504		270	1.505	0.504	0.293	0.123		270	0.759	0.288	0.421	0.504		270	0.454	0.288	0.186	0.504		270	0.759	0.454	0.288	0.342	0.504
			271	0.713	0.698	0.291	0.504		271	1.52	0.504	0.285	0.123		271	0.767	0.285	0.428	0.504		271	0.43	0.285	0.186	0.504		271	0.767	0.43	0.285	0.342	0.504
			272	0.701	0.692	0.293	0.503		272	1.514	0.503	0.279	0.126		272	0.782	0.293	0.431	0.503		272	0.408	0.293	0.191	0.503		272	0.782	0.408	0.293	0.343	0.503
			273	0.68	0.688	0.292	0.503		273	1.517	0.503	0.269	0.125		273	0.795	0.291	0.43	0.503		273	0.383	0.291	0.189	0.503		273	0.795	0.383	0.291	0.343	0.503
			274	0.667	0.68	0.293	0.499		274	1.513	0.499	0.256	0.122		274	0.806	0.287	0.425	0.499		274	0.357	0.287	0.184	0.499		274	0.806	0.357	0.287	0.341	0.499
			275	0.655	0.676	0.292	0.5		275	1.513	0.5	0.257	0.122		275	0.82	0.292	0.427	0.5		275	0.34	0.292	0.188	0.5		275	0.82	0.34	0.292	0.343	0.5
			276	0.641	0.67	0.293	0.499		276	1.495	0.499	0.247	0.12		276	0.83	0.289	0.426	0.499		276	0.312	0.289	0.186	0.499		276	0.83	0.312	0.289	0.34	0.499
			277	0.627	0.663	0.293	0.497		277	1.494	0.497	0.251	0.126		277	0.852	0.29	0.43	0.497		277	0.3	0.29	0.189	0.497		277	0.852	0.3	0.29	0.341	0.497
			278	0.616	0.656	0.294	0.496		278	1.487	0.496	0.252	0.127		278	0.864	0.29	0.429	0.496		278	0.285	0.29	0.188	0.496		278	0.864	0.285	0.29	0.344	0.496
			279	0.607	0.651	0.293	0.493		279	1.479	0.493	0.247	0.121		279	0.874	0.286	0.425	0.493		279	0.261	0.286	0.186	0.493		279	0.874	0.261	0.286	0.339	0.493
			280	0.6	0.645	0.296	0.495		280	1.471	0.495	0.247	0.122		280	0.888	0.289	0.426	0.495		280	0.251	0.289	0.184	0.495		280	0.888	0.251	0.289	0.343	0.495
			281	0.593	0.638	0.295	0.493		281	1.483	0.493	0.248	0.127		281	0.902	0.29	0.431	0.493		281	0.238	0.29	0.188	0.493		281	0.902	0.238	0.29	0.346	0.493
			282	0.587	0.633	0.296	0.49		282	1.47	0.49	0.252	0.128		282	0.906	0.289	0.434	0.49		282	0.228	0.289	0.187	0.49		282	0.906	0.228	0.289	0.345	0.49
			283	0.589	0.627	0.296	0.488		283	1.471	0.488	0.25	0.126		283	0.923	0.292	0.431	0.488		283	0.214	0.292	0.186	0.488		283	0.923	0.214	0.292	0.344	0.488
			284	0.586	0.621	0.296	0.487		284	1.479	0.487	0.253	0.126		284	0.935	0.291	0.43	0.487		284	0.208	0.291	0.188	0.487		284	0.935	0.208	0.291	0.347	0.487
			285	0.587	0.615	0.298	0.487		285	1.483	0.487	0.255	0.123		285	0.943	0.292	0.429	0.487		285	0.195	0.292	0.187	0.487		285	0.943	0.195	0.292	0.348	0.487
			286	0.588	0.607	0.297	0.482		286	1.494	0.482	0.257	0.124		286	0.951	0.288	0.428	0.482		286	0.186	0.288	0.183	0.482		286	0.951	0.186	0.288	0.344	0.482
			287	0.594	0.602	0.297	0.48		287	1.512	0.48	0.259	0.123		287	0.952	0.291	0.429	0.48		287	0.178	0.291	0.182	0.48		287	0.952	0.178	0.291	0.346	0.48
			288	0.604	0.598	0.297	0.481		288	1.524	0.481	0.268	0.123		288	0.958	0.287	0.428	0.481		288	0.169	0.287	0.185	0.481		288	0.958	0.169	0.287	0.344	0.481
			289	0.612	0.591	0.296	0.477		289	1.563	0.477	0.271	0.125		289	0.965	0.291	0.432	0.477		289	0.167	0.291	0.185	0.477		289	0.965	0.167	0.291	0.346	0.477
			290	0.626	0.588	0.299	0.477		290	1.583	0.477	0.282	0.128		290	0.974	0.291	0.436	0.477		290	0.162	0.291	0.187	0.477		290	0.974	0.162	0.291	0.348	0.477
			291	0.637	0.583	0.3	0.475		291	1.606	0.475	0.293	0.127		291	0.976	0.292	0.431	0.475		291	0.153	0.292	0.184	0.475		291	0.976	0.153	0.292	0.346	0.475
			292	0.653	0.576	0.3	0.471		292	1.647	0.471	0.3	0.125		292	0.979	0.291	0.432	0.471		292	0.151	0.291	0.186	0.471		292	0.979	0.151	0.291	0.346	0.471
			293	0.668	0.573	0.301	0.472		293	1.685	0.472	0.311	0.126		293	0.987	0.293	0.433	0.472		293	0.143	0.293	0.185	0.472		293	0.987	0.143	0.293	0.347	0.472
			294	0.685	0.566	0.3	0.468		294	1.724	0.468	0.323	0.127		294	0.985	0.29	0.434	0.468		294	0.142	0.29	0.184	0.468		294	0.985	0.142	0.29	0.35	0.468
			295	0.703	0.563	0.3	0.467		295	1.769	0.467	0.329	0.126		295	0.983	0.293	0.435	0.467		295	0.136	0.293	0.184	0.467		295	0.983	0.136	0.293	0.348	0.467
			296	0.721	0.558	0.299	0.464		296	1.824	0.464	0.339	0.126		296	0.987	0.293	0.436	0.464		296	0.134	0.293	0.184	0.464		296	0.987	0.134	0.293	0.347	0.464
			297	0.739	0.554	0.301	0.463		297	1.854	0.463	0.349	0.124		297	0.984	0.29	0.435	0.463		297	0.126	0.29	0.183	0.463		297	0.984	0.126	0.29	0.345	0.463
			298	0.761	0.549	0.299	0.463		298	1.894	0.463	0.357	0.128		298	0.981	0.291	0.435	0.463		298	0.126	0.291	0.183	0.463		298	0.981	0.126	0.291	0.348	0.463
			299	0.78	0.547	0.302	0.46		299	1.92	0.46	0.365	0.128		299	0.978	0.291	0.435	0.46		299	0.12	0.291	0.184	0.46		299	0.978	0.12	0.291	0.346	0.46
			300	0.803	0.541	0.301	0.459		300	1.968	0.459	0.378	0.133		300	0.976	0.295	0.437	0.459		300	0.123	0.295	0.19	0.459		300	0.976	0.123	0.295	0.35	0.459
			301	0.817	0.531	0.294	0.452		301	1.989	0.452	0.387	0.126		301	0.969	0.291	0.435	0.452		301	0.119	0.291	0.178	0.452		301	0.969	0.119	0.291	0.348	0.452
			302	0.841	0.529	0.295	0.452		302	2.035	0.452	0.4	0.124		302	0.961	0.293	0.438	0.452		302	0.112	0.293	0.184	0.452		302	0.961	0.112	0.293	0.348	0.452
			303	0.859	0.524	0.296	0.449		303	2.068	0.449	0.416	0.13		303	0.959	0.291	0.434	0.449		303	0.109	0.291	0.183	0.449		303	0.959	0.109	0.291	0.35	0.449
			304	0.878	0.521	0.297	0.448		304	2.066	0.448	0.436	0.13		304	0.952	0.296	0.439	0.448		304	0.108	0.296	0.182	0.448		304	0.952	0.108	0.296	0.349	0.448
			305	0.9	0.519	0.297	0.447		305	2.09	0.447	0.455	0.128		305	0.945	0.29	0.436	0.447		305	0.105	0.29	0.181	0.447		305	0.945	0.105	0.29	0.349	0.447
			306	0.917	0.513	0.296	0.444		306	2.076	0.444	0.476	0.127		306	0.939	0.296	0.441	0.444		306	0.103	0.296	0.185	0.444		306	0.939	0.103	0.296	0.352	0.444
			307	0.935	0.51	0.296	0.44		307	2.074	0.44	0.478	0.129		307	0.932	0.289	0.441	0.44		307	0.1	0.289	0.183	0.44		307	0.932	0.1	0.289	0.35	0.44
			308	0.95	0.507	0.297	0.44		308	2.045	0.44	0.472	0.128		308	0.919	0.292	0.437	0.44		308	0.095	0.292	0.181	0.44		308	0.919	0.095	0.292	0.347	0.44
			309	0.968	0.504	0.298	0.439		309	2.021	0.439	0.459	0.126		309	0.912	0.29	0.435	0.439		309	0.086	0.29	0.181	0.439		309	0.912	0.086	0.29	0.346	0.439
			310	0.985	0.503	0.3	0.439		310	1.994	0.439	0.451	0.127		310	0.895	0.29	0.441	0.439		310	0.089	0.29	0.181	0.439		310	0.895	0.089	0.29	0.35	0.439
			311	0.991	0.497	0.3	0.435		311	1.937	0.435	0.437	0.13		311	0.887	0.291	0.437	0.435		311	0.082	0.291	0.182	0.435		311	0.887	0.082	0.291	0.352	0.435
			312	1.005	0.492	0.299	0.435		312	1.897	0.435	0.431	0.122		312	0.876	0.29	0.441	0.435		312	0.082	0.29	0.18	0.435		312	0.876	0.082	0.29	0.348	0.435
			313	1.011	0.492	0.3	0.432		313	1.84	0.432	0.433	0.125		313	0.87	0.287	0.433	0.432		313	0.074	0.287	0.179	0.432		313	0.87	0.074	0.287	0.348	0.432
			314	1.018	0.487	0.299	0.429		314	1.758	0.429	0.428	0.127		314	0.856	0.293	0.435	0.429		314	0.072	0.293	0.182	0.429		314	0.856	0.072	0.293	0.351	0.429
			315	1.024	0.485	0.299	0.43		315	1.68	0.43	0.429	0.119		315	0.829	0.286	0.435	0.43		315	0.066	0.286	0.173	0.43		315	0.829	0.066	0.286	0.346	0.43
			316	1.025	0.48	0.3	0.426		316	1.627	0.426	0.441	0.125		316	0.825	0.29	0.444	0.426		316	0.062	0.29	0.178	0.426		316	0.825	0.062	0.29	0.353	0.426
			317	1.02	0.476	0.299	0.422		317	1.545	0.422	0.457	0.13		317	0.817	0.289	0.432	0.422		317	0.062	0.289	0.179	0.422		317	0.817	0.062	0.289	0.352	0.422
			318	1.022	0.476	0.301	0.423		318	1.484	0.423	0.474	0.133		318	0.798	0.296	0.443	0.423		318	0.066	0.296	0.182	0.423		318	0.798	0.066	0.296	0.353	0.423
			319	1.015	0.47	0.299	0.421		319	1.41	0.421	0.486	0.129		319	0.787	0.287	0.431	0.421		319	0.057	0.287	0.178	0.421		319	0.787	0.057	0.287	0.348	0.421
			320	1.008	0.468	0.302	0.42		320	1.353	0.42	0.486	0.122		320	0.77	0.289	0.44	0.42		320	0.056	0.289	0.175	0.42		320	0.77	0.056	0.289	0.347	0.42
			321	1	0.466	0.301	0.419		321	1.292	0.419	0.474	0.125		321	0.763	0.293	0.441	0.419		321	0.057	0.293	0.183	0.419		321	0.763	0.057	0.293	0.354	0.419
			322	0.992	0.464	0.301	0.415		322	1.234	0.415	0.44	0.122		322	0.739	0.282	0.436	0.415		322	0.05	0.282	0.174	0.415		322	0.739	0.05	0.282	0.352	0.415
			323	0.977	0.457	0.298	0.413		323	1.173	0.413	0.4	0.122		323	0.728	0.283	0.437	0.413		323	0.054	0.283	0.175	0.413		323	0.728	0.054	0.283	0.35	0.413
			324	0.967	0.458	0.301	0.411		324	1.113	0.411	0.352	0.127		324	0.709	0.293	0.444	0.411		324	0.052	0.293	0.183	0.411		324	0.709	0.052	0.293	0.353	0.411
			325	0.949	0.454	0.302	0.413		325	1.056	0.413	0.311	0.127		325	0.696	0.291	0.438	0.413		325	0.052	0.291	0.176	0.413		325	0.696	0.052	0.291	0.351	0.413
			326	0.933	0.45	0.303	0.41		326	0.999	0.41	0.281	0.13		326	0.687	0.292	0.44	0.41		326	0.053	0.292	0.182	0.41		326	0.687	0.053	0.292	0.358	0.41
			327	0.912	0.448	0.303	0.408		327	0.945	0.408	0.253	0.124		327	0.671	0.292	0.445	0.408		327	0.053	0.292	0.182	0.408		327	0.671	0.053	0.292	0.354	0.408
			328	0.891	0.446	0.304	0.405		328	0.901	0.405	0.236	0.127		328	0.651	0.287	0.445	0.405		328	0.046	0.287	0.179	0.405		328	0.651	0.046	0.287	0.352	0.405
			329	0.867	0.441	0.302	0.402		329	0.84	0.402	0.221	0.125		329	0.637	0.288	0.439	0.402		329	0.045	0.288	0.18	0.402		329	0.637	0.045	0.288	0.35	0.402
			330	0.842	0.44	0.304	0.403		330	0.801	0.403	0.214	0.129		330	0.622	0.289	0.441	0.403		330	0.045	0.289	0.181	0.403		330	0.622	0.045	0.289	0.351	0.403
			331	0.815	0.437	0.303	0.4		331	0.753	0.4	0.209	0.126		331	0.606	0.29	0.44	0.4		331	0.047	0.29	0.174	0.4		331	0.606	0.047	0.29	0.352	0.4
			332	0.788	0.433	0.304	0.4		332	0.708	0.4	0.208	0.126		332	0.592	0.289	0.441	0.4		332	0.042	0.289	0.181	0.4		332	0.592	0.042	0.289	0.355	0.4
			333	0.757	0.431	0.305	0.398		333	0.67	0.398	0.204	0.127		333	0.578	0.287	0.442	0.398		333	0.043	0.287	0.173	0.398		333	0.578	0.043	0.287	0.349	0.398
			334	0.728	0.426	0.304	0.394		334	0.643	0.394	0.207	0.128		334	0.568	0.292	0.441	0.394		334	0.043	0.292	0.178	0.394		334	0.568	0.043	0.292	0.352	0.394
			335	0.696	0.425	0.306	0.395		335	0.603	0.395	0.201	0.126		335	0.551	0.287	0.438	0.395		335	0.043	0.287	0.179	0.395		335	0.551	0.043	0.287	0.351	0.395
			336	0.663	0.421	0.306	0.392		336	0.563	0.392	0.206	0.129		336	0.538	0.292	0.445	0.392		336	0.041	0.292	0.176	0.392		336	0.538	0.041	0.292	0.352	0.392
			337	0.632	0.418	0.304	0.389		337	0.535	0.389	0.205	0.128		337	0.527	0.295	0.447	0.389		337	0.043	0.295	0.178	0.389		337	0.527	0.043	0.295	0.351	0.389
			338	0.597	0.415	0.306	0.388		338	0.5	0.388	0.202	0.126		338	0.507	0.288	0.443	0.388		338	0.04	0.288	0.176	0.388		338	0.507	0.04	0.288	0.352	0.388
			339	0.567	0.41	0.303	0.386		339	0.47	0.386	0.202	0.127		339	0.491	0.286	0.44	0.386		339	0.037	0.286	0.174	0.386		339	0.491	0.037	0.286	0.355	0.386
			340	0.538	0.409	0.306	0.387		340	0.445	0.387	0.204	0.128		340	0.483	0.291	0.44	0.387		340	0.041	0.291	0.176	0.387		340	0.483	0.041	0.291	0.353	0.387
			341	0.507	0.406	0.307	0.385		341	0.411	0.385	0.196	0.124		341	0.464	0.287	0.44	0.385		341	0.037	0.287	0.174	0.385		341	0.464	0.037	0.287	0.349	0.385
			342	0.477	0.403	0.305	0.383		342	0.388	0.383	0.201	0.127		342	0.456	0.288	0.445	0.383		342	0.038	0.288	0.177	0.383		342	0.456	0.038	0.288	0.352	0.383
			343	0.447	0.401	0.306	0.381		343	0.366	0.381	0.2	0.125		343	0.442	0.288	0.445	0.381		343	0.038	0.288	0.175	0.381		343	0.442	0.038	0.288	0.353	0.381
			344	0.418	0.397	0.306	0.38		344	0.342	0.38	0.201	0.129		344	0.43	0.288	0.442	0.38		344	0.04	0.288	0.179	0.38		344	0.43	0.04	0.288	0.353	0.38
			345	0.393	0.396	0.308	0.38		345	0.32	0.38	0.199	0.127		345	0.414	0.288	0.447	0.38		345	0.038	0.288	0.178	0.38		345	0.414	0.038	0.288	0.356	0.38
			346	0.367	0.391	0.307	0.376		346	0.298	0.376	0.198	0.128		346	0.403	0.287	0.439	0.376		346	0.038	0.287	0.173	0.376		346	0.403	0.038	0.287	0.354	0.376
			347	0.347	0.39	0.31	0.377		347	0.274	0.377	0.195	0.125		347	0.388	0.287	0.439	0.377		347	0.035	0.287	0.173	0.377		347	0.388	0.035	0.287	0.353	0.377
			348	0.323	0.386	0.308	0.375		348	0.263	0.375	0.198	0.128		348	0.377	0.292	0.446	0.375		348	0.036	0.292	0.176	0.375		348	0.377	0.036	0.292	0.353	0.375
			349	0.303	0.383	0.309	0.373		349	0.244	0.373	0.2	0.129		349	0.364	0.287	0.445	0.373		349	0.037	0.287	0.177	0.373		349	0.364	0.037	0.287	0.353	0.373
			350	0.281	0.38	0.308	0.372		350	0.228	0.372	0.197	0.129		350	0.355	0.289	0.447	0.372		350	0.035	0.289	0.177	0.372		350	0.355	0.035	0.289	0.354	0.372
			351	0.264	0.379	0.309	0.37		351	0.211	0.37	0.193	0.13		351	0.346	0.291	0.445	0.37		351	0.037	0.291	0.177	0.37		351	0.346	0.037	0.291	0.354	0.37
			352	0.249	0.376	0.31	0.371		352	0.196	0.371	0.193	0.128		352	0.333	0.291	0.446	0.371		352	0.038	0.291	0.174	0.371		352	0.333	0.038	0.291	0.351	0.371
			353	0.234	0.373	0.31	0.367		353	0.181	0.367	0.189	0.125		353	0.32	0.289	0.444	0.367		353	0.034	0.289	0.175	0.367		353	0.32	0.034	0.289	0.352	0.367
			354	0.218	0.37	0.31	0.366		354	0.169	0.366	0.189	0.13		354	0.311	0.286	0.444	0.366		354	0.035	0.286	0.173	0.366		354	0.311	0.035	0.286	0.353	0.366
			355	0.206	0.368	0.31	0.364		355	0.16	0.364	0.194	0.132		355	0.301	0.29	0.449	0.364		355	0.036	0.29	0.178	0.364		355	0.301	0.036	0.29	0.355	0.364
			356	0.193	0.365	0.31	0.365		356	0.147	0.365	0.19	0.128		356	0.289	0.288	0.449	0.365		356	0.035	0.288	0.173	0.365		356	0.289	0.035	0.288	0.354	0.365
			357	0.183	0.363	0.311	0.362		357	0.138	0.362	0.192	0.131		357	0.282	0.288	0.449	0.362		357	0.033	0.288	0.175	0.362		357	0.282	0.033	0.288	0.356	0.362
			358	0.173	0.359	0.311	0.36		358	0.128	0.36	0.188	0.13		358	0.269	0.291	0.448	0.36		358	0.031	0.291	0.175	0.36		358	0.269	0.031	0.291	0.353	0.36
			359	0.167	0.359	0.312	0.361		359	0.122	0.361	0.185	0.129		359	0.262	0.288	0.447	0.361		359	0.034	0.288	0.173	0.361		359	0.262	0.034	0.288	0.355	0.361
			360	0.156	0.355	0.312	0.357		360	0.113	0.357	0.188	0.13		360	0.25	0.287	0.451	0.357		360	0.036	0.287	0.175	0.357		360	0.25	0.036	0.287	0.357	0.357
			361	0.148	0.35	0.309	0.355		361	0.107	0.355	0.185	0.132		361	0.243	0.292	0.449	0.355		361	0.035	0.292	0.175	0.355		361	0.243	0.035	0.292	0.356	0.355
			362	0.142	0.347	0.308	0.351		362	0.101	0.351	0.183	0.13		362	0.232	0.286	0.444	0.351		362	0.032	0.286	0.175	0.351		362	0.232	0.032	0.286	0.355	0.351
			363	0.136	0.347	0.311	0.352		363	0.095	0.352	0.19	0.131		363	0.228	0.287	0.451	0.352		363	0.033	0.287	0.174	0.352		363	0.228	0.033	0.287	0.359	0.352
			364	0.133	0.345	0.312	0.35		364	0.091	0.35	0.185	0.132		364	0.218	0.287	0.453	0.35		364	0.034	0.287	0.173	0.35		364	0.218	0.034	0.287	0.355	0.35
			365	0.127	0.341	0.311	0.35		365	0.087	0.35	0.186	0.128		365	0.208	0.291	0.45	0.35		365	0.034	0.291	0.175	0.35		365	0.208	0.034	0.291	0.356	0.35
			366	0.123	0.34	0.311	0.349		366	0.08	0.349	0.181	0.126		366	0.201	0.286	0.45	0.349		366	0.032	0.286	0.173	0.349		366	0.201	0.032	0.286	0.352	0.349
			367	0.119	0.336	0.312	0.346		367	0.078	0.346	0.182	0.13		367	0.197	0.29	0.452	0.346		367	0.033	0.29	0.176	0.346		367	0.197	0.033	0.29	0.356	0.346
			368	0.114	0.334	0.311	0.345		368	0.079	0.345	0.182	0.129		368	0.186	0.288	0.448	0.345		368	0.032	0.288	0.173	0.345		368	0.186	0.032	0.288	0.357	0.345
			369	0.111	0.333	0.31	0.343		369	0.072	0.343	0.179	0.128		369	0.18	0.285	0.449	0.343		369	0.027	0.285	0.171	0.343		369	0.18	0.027	0.285	0.352	0.343
			370	0.108	0.331	0.311	0.341		370	0.075	0.341	0.184	0.13		370	0.176	0.29	0.45	0.341		370	0.031	0.29	0.175	0.341		370	0.176	0.031	0.29	0.356	0.341
			371	0.108	0.33	0.313	0.343		371	0.072	0.343	0.18	0.132		371	0.168	0.288	0.451	0.343		371	0.032	0.288	0.174	0.343		371	0.168	0.032	0.288	0.357	0.343
			372	0.106	0.327	0.314	0.34		372	0.066	0.34	0.181	0.132		372	0.164	0.286	0.45	0.34		372	0.03	0.286	0.17	0.34		372	0.164	0.03	0.286	0.353	0.34
			373	0.102	0.326	0.313	0.339		373	0.067	0.339	0.181	0.132		373	0.158	0.289	0.454	0.339		373	0.03	0.289	0.173	0.339		373	0.158	0.03	0.289	0.355	0.339
			374	0.099	0.324	0.313	0.337		374	0.066	0.337	0.18	0.13		374	0.154	0.29	0.449	0.337		374	0.032	0.29	0.173	0.337		374	0.154	0.032	0.29	0.36	0.337
			375	0.097	0.322	0.313	0.334		375	0.063	0.334	0.178	0.131		375	0.148	0.286	0.449	0.334		375	0.027	0.286	0.175	0.334		375	0.148	0.027	0.286	0.356	0.334
			376	0.095	0.319	0.312	0.334		376	0.064	0.334	0.177	0.129		376	0.143	0.288	0.454	0.334		376	0.029	0.288	0.174	0.334		376	0.143	0.029	0.288	0.357	0.334
			377	0.094	0.316	0.314	0.332		377	0.061	0.332	0.18	0.13		377	0.139	0.29	0.452	0.332		377	0.029	0.29	0.171	0.332		377	0.139	0.029	0.29	0.357	0.332
			378	0.093	0.315	0.314	0.331		378	0.063	0.331	0.182	0.133		378	0.133	0.29	0.453	0.331		378	0.028	0.29	0.176	0.331		378	0.133	0.028	0.29	0.356	0.331
			379	0.091	0.312	0.312	0.329		379	0.063	0.329	0.179	0.131		379	0.132	0.289	0.455	0.329		379	0.029	0.289	0.174	0.329		379	0.132	0.029	0.289	0.359	0.329
			380	0.09	0.311	0.313	0.327		380	0.063	0.327	0.175	0.132		380	0.127	0.288	0.452	0.327		380	0.028	0.288	0.171	0.327		380	0.127	0.028	0.288	0.359	0.327
			381	0.088	0.31	0.314	0.327		381	0.063	0.327	0.178	0.132		381	0.126	0.291	0.453	0.327		381	0.028	0.291	0.174	0.327		381	0.126	0.028	0.291	0.358	0.327
			382	0.087	0.307	0.314	0.325		382	0.06	0.325	0.175	0.131		382	0.122	0.286	0.451	0.325		382	0.027	0.286	0.17	0.325		382	0.122	0.027	0.286	0.354	0.325
			383	0.086	0.306	0.314	0.324		383	0.06	0.324	0.175	0.13		383	0.112	0.285	0.451	0.324		383	0.023	0.285	0.173	0.324		383	0.112	0.023	0.285	0.359	0.324
			384	0.085	0.305	0.315	0.324		384	0.059	0.324	0.176	0.132		384	0.112	0.288	0.455	0.324		384	0.027	0.288	0.172	0.324		384	0.112	0.027	0.288	0.356	0.324
			385	0.084	0.302	0.316	0.323		385	0.062	0.323	0.175	0.132		385	0.112	0.288	0.454	0.323		385	0.031	0.288	0.176	0.323		385	0.112	0.031	0.288	0.359	0.323
			386	0.082	0.3	0.315	0.32		386	0.058	0.32	0.173	0.131		386	0.105	0.288	0.452	0.32		386	0.029	0.288	0.172	0.32		386	0.105	0.029	0.288	0.359	0.32
			387	0.082	0.298	0.316	0.32		387	0.061	0.32	0.174	0.129		387	0.102	0.286	0.452	0.32		387	0.026	0.286	0.17	0.32		387	0.102	0.026	0.286	0.357	0.32
			388	0.079	0.296	0.316	0.317		388	0.061	0.317	0.173	0.131		388	0.103	0.29	0.456	0.317		388	0.026	0.29	0.172	0.317		388	0.103	0.026	0.29	0.361	0.317
			389	0.079	0.295	0.316	0.316		389	0.06	0.316	0.173	0.134		389	0.097	0.289	0.456	0.316		389	0.027	0.289	0.172	0.316		389	0.097	0.027	0.289	0.36	0.316
			390	0.077	0.294	0.315	0.315		390	0.06	0.315	0.171	0.134		390	0.099	0.288	0.457	0.315		390	0.027	0.288	0.172	0.315		390	0.099	0.027	0.288	0.361	0.315
			391	0.077	0.292	0.317	0.314		391	0.061	0.314	0.17	0.135		391	0.097	0.286	0.457	0.314		391	0.026	0.286	0.17	0.314		391	0.097	0.026	0.286	0.358	0.314
			392	0.075	0.29	0.316	0.312		392	0.06	0.312	0.172	0.134		392	0.096	0.289	0.458	0.312		392	0.026	0.289	0.172	0.312		392	0.096	0.026	0.289	0.363	0.312
			393	0.075	0.289	0.317	0.312		393	0.056	0.312	0.171	0.131		393	0.092	0.287	0.455	0.312		393	0.026	0.287	0.169	0.312		393	0.092	0.026	0.287	0.36	0.312
			394	0.074	0.287	0.317	0.31		394	0.056	0.31	0.17	0.131		394	0.089	0.286	0.454	0.31		394	0.022	0.286	0.17	0.31		394	0.089	0.022	0.286	0.359	0.31
			395	0.075	0.286	0.318	0.31		395	0.057	0.31	0.17	0.132		395	0.089	0.287	0.454	0.31		395	0.023	0.287	0.17	0.31		395	0.089	0.023	0.287	0.36	0.31
			396	0.073	0.283	0.317	0.308		396	0.058	0.308	0.169	0.133		396	0.086	0.288	0.456	0.308		396	0.024	0.288	0.173	0.308		396	0.086	0.024	0.288	0.362	0.308
			397	0.071	0.282	0.317	0.307		397	0.056	0.307	0.171	0.131		397	0.085	0.289	0.458	0.307		397	0.024	0.289	0.171	0.307		397	0.085	0.024	0.289	0.361	0.307
			398	0.069	0.279	0.317	0.305		398	0.06	0.305	0.17	0.135		398	0.085	0.284	0.457	0.305		398	0.026	0.284	0.171	0.305		398	0.085	0.026	0.284	0.362	0.305
			399	0.07	0.278	0.318	0.304		399	0.058	0.304	0.171	0.132		399	0.079	0.286	0.456	0.304		399	0.024	0.286	0.172	0.304		399	0.079	0.024	0.286	0.362	0.304
			400	0.069	0.278	0.317	0.303		400	0.058	0.303	0.17	0.137		400	0.084	0.289	0.457	0.303		400	0.026	0.289	0.172	0.303		400	0.084	0.026	0.289	0.362	0.303
			401	0.068	0.276	0.318	0.302		401	0.058	0.302	0.168	0.133		401	0.078	0.288	0.453	0.302		401	0.023	0.288	0.172	0.302		401	0.078	0.023	0.288	0.361	0.302
			402	0.068	0.275	0.319	0.301		402	0.056	0.301	0.166	0.133		402	0.076	0.285	0.456	0.301		402	0.021	0.285	0.169	0.301		402	0.076	0.021	0.285	0.359	0.301
			403	0.067	0.273	0.319	0.301		403	0.054	0.301	0.168	0.132		403	0.077	0.287	0.458	0.301		403	0.023	0.287	0.171	0.301		403	0.077	0.023	0.287	0.362	0.301
			404	0.066	0.272	0.319	0.299		404	0.055	0.299	0.169	0.134		404	0.076	0.287	0.457	0.299		404	0.022	0.287	0.169	0.299		404	0.076	0.022	0.287	0.361	0.299
			405	0.064	0.27	0.318	0.297		405	0.055	0.297	0.168	0.134		405	0.073	0.288	0.457	0.297		405	0.021	0.288	0.17	0.297		405	0.073	0.021	0.288	0.36	0.297
			406	0.065	0.269	0.32	0.297		406	0.054	0.297	0.166	0.133		406	0.072	0.286	0.457	0.297		406	0.021	0.286	0.17	0.297		406	0.072	0.021	0.286	0.361	0.297
			407	0.064	0.268	0.318	0.295		407	0.054	0.295	0.168	0.135		407	0.074	0.287	0.458	0.295		407	0.023	0.287	0.17	0.295		407	0.074	0.023	0.287	0.36	0.295
			408	0.063	0.266	0.319	0.293		408	0.054	0.293	0.166	0.133		408	0.071	0.286	0.458	0.293		408	0.021	0.286	0.17	0.293		408	0.071	0.021	0.286	0.362	0.293
			409	0.063	0.266	0.32	0.293		409	0.055	0.293	0.166	0.135		409	0.071	0.288	0.46	0.293		409	0.022	0.288	0.17	0.293		409	0.071	0.022	0.288	0.362	0.293
			410	0.061	0.263	0.319	0.291		410	0.054	0.291	0.167	0.134		410	0.07	0.288	0.457	0.291		410	0.022	0.288	0.168	0.291		410	0.07	0.022	0.288	0.364	0.291
			411	0.061	0.261	0.32	0.29		411	0.054	0.29	0.166	0.133		411	0.069	0.286	0.46	0.29		411	0.02	0.286	0.17	0.29		411	0.069	0.02	0.286	0.363	0.29
			412	0.06	0.261	0.32	0.289		412	0.053	0.289	0.166	0.135		412	0.067	0.287	0.458	0.289		412	0.019	0.287	0.17	0.289		412	0.067	0.019	0.287	0.363	0.289
			413	0.06	0.259	0.32	0.289		413	0.052	0.289	0.165	0.134		413	0.067	0.287	0.459	0.289		413	0.021	0.287	0.17	0.289		413	0.067	0.021	0.287	0.362	0.289
			414	0.06	0.258	0.32	0.288		414	0.052	0.288	0.166	0.134		414	0.065	0.286	0.457	0.288		414	0.02	0.286	0.168	0.288		414	0.065	0.02	0.286	0.362	0.288
			415	0.059	0.257	0.321	0.286		415	0.052	0.286	0.167	0.135		415	0.067	0.288	0.459	0.286		415	0.021	0.288	0.171	0.286		415	0.067	0.021	0.288	0.363	0.286
			416	0.058	0.256	0.322	0.286		416	0.052	0.286	0.165	0.135		416	0.066	0.289	0.461	0.286		416	0.021	0.289	0.169	0.286		416	0.066	0.021	0.289	0.364	0.286
			417	0.058	0.254	0.321	0.284		417	0.05	0.284	0.164	0.133		417	0.065	0.285	0.46	0.284		417	0.02	0.285	0.171	0.284		417	0.065	0.02	0.285	0.365	0.284
			418	0.058	0.254	0.322	0.285		418	0.051	0.285	0.165	0.134		418	0.066	0.287	0.462	0.285		418	0.02	0.287	0.171	0.285		418	0.066	0.02	0.287	0.366	0.285
			419	0.057	0.252	0.322	0.283		419	0.049	0.283	0.165	0.137		419	0.065	0.287	0.461	0.283		419	0.018	0.287	0.168	0.283		419	0.065	0.018	0.287	0.363	0.283
			420	0.055	0.25	0.322	0.281		420	0.05	0.281	0.164	0.136		420	0.064	0.288	0.461	0.281		420	0.02	0.288	0.169	0.281		420	0.064	0.02	0.288	0.365	0.281
			421	0.055	0.25	0.322	0.281		421	0.049	0.281	0.166	0.135		421	0.064	0.288	0.463	0.281		421	0.019	0.288	0.169	0.281		421	0.064	0.019	0.288	0.363	0.281
			422	0.055	0.249	0.322	0.28		422	0.048	0.28	0.165	0.135		422	0.061	0.287	0.464	0.28		422	0.019	0.287	0.168	0.28		422	0.061	0.019	0.287	0.364	0.28
			423	0.054	0.247	0.322	0.279		423	0.049	0.279	0.166	0.136		423	0.062	0.289	0.463	0.279		423	0.02	0.289	0.171	0.279		423	0.062	0.02	0.289	0.366	0.279
			424	0.054	0.246	0.322	0.278		424	0.048	0.278	0.163	0.135		424	0.062	0.287	0.463	0.278		424	0.018	0.287	0.169	0.278		424	0.062	0.018	0.287	0.365	0.278
			425	0.053	0.245	0.322	0.277		425	0.047	0.277	0.163	0.136		425	0.062	0.287	0.464	0.277		425	0.018	0.287	0.169	0.277		425	0.062	0.018	0.287	0.365	0.277
			426	0.053	0.243	0.322	0.276		426	0.048	0.276	0.164	0.135		426	0.061	0.287	0.463	0.276		426	0.019	0.287	0.168	0.276		426	0.061	0.019	0.287	0.366	0.276
			427	0.052	0.242	0.322	0.275		427	0.048	0.275	0.165	0.136		427	0.061	0.289	0.463	0.275		427	0.019	0.289	0.17	0.275		427	0.061	0.019	0.289	0.367	0.275
			428	0.052	0.241	0.322	0.274		428	0.048	0.274	0.162	0.136		428	0.06	0.287	0.463	0.274		428	0.018	0.287	0.167	0.274		428	0.06	0.018	0.287	0.365	0.274
			429	0.052	0.24	0.323	0.273		429	0.047	0.273	0.164	0.135		429	0.06	0.288	0.464	0.273		429	0.017	0.288	0.169	0.273		429	0.06	0.017	0.288	0.366	0.273
			430	0.051	0.238	0.322	0.271		430	0.046	0.271	0.162	0.136		430	0.061	0.288	0.466	0.271		430	0.016	0.288	0.169	0.271		430	0.061	0.016	0.288	0.366	0.271
			431	0.051	0.238	0.323	0.27		431	0.047	0.27	0.163	0.136		431	0.06	0.289	0.465	0.27		431	0.019	0.289	0.169	0.27		431	0.06	0.019	0.289	0.367	0.27
			432	0.051	0.237	0.323	0.27		432	0.044	0.27	0.161	0.135		432	0.058	0.287	0.464	0.27		432	0.016	0.287	0.168	0.27		432	0.058	0.016	0.287	0.365	0.27
			433	0.05	0.236	0.324	0.269		433	0.047	0.269	0.162	0.136		433	0.06	0.287	0.465	0.269		433	0.018	0.287	0.168	0.269		433	0.06	0.018	0.287	0.366	0.269
			434	0.05	0.234	0.324	0.268		434	0.045	0.268	0.162	0.136		434	0.059	0.288	0.465	0.268		434	0.016	0.288	0.167	0.268		434	0.059	0.016	0.288	0.366	0.268
			435	0.049	0.234	0.324	0.267		435	0.045	0.267	0.163	0.136		435	0.06	0.288	0.467	0.267		435	0.016	0.288	0.169	0.267		435	0.06	0.016	0.288	0.367	0.267
			436	0.049	0.232	0.325	0.266		436	0.044	0.266	0.16	0.136		436	0.058	0.287	0.466	0.266		436	0.016	0.287	0.166	0.266		436	0.058	0.016	0.287	0.365	0.266
			437	0.049	0.231	0.324	0.265		437	0.043	0.265	0.16	0.136		437	0.059	0.287	0.466	0.265		437	0.016	0.287	0.168	0.265		437	0.059	0.016	0.287	0.367	0.265
			438	0.048	0.23	0.324	0.264		438	0.043	0.264	0.161	0.137		438	0.057	0.287	0.466	0.264		438	0.016	0.287	0.167	0.264		438	0.057	0.016	0.287	0.367	0.264
			439	0.048	0.229	0.324	0.263		439	0.045	0.263	0.162	0.137		439	0.059	0.288	0.466	0.263		439	0.016	0.288	0.167	0.263		439	0.059	0.016	0.288	0.367	0.263
			440	0.049	0.228	0.325	0.262		440	0.044	0.262	0.16	0.138		440	0.059	0.288	0.467	0.262		440	0.016	0.288	0.169	0.262		440	0.059	0.016	0.288	0.368	0.262
			441	0.047	0.227	0.324	0.26		441	0.045	0.26	0.161	0.138		441	0.058	0.288	0.467	0.26		441	0.016	0.288	0.168	0.26		441	0.058	0.016	0.288	0.367	0.26
			442	0.048	0.226	0.325	0.26		442	0.045	0.26	0.16	0.137		442	0.058	0.288	0.468	0.26		442	0.017	0.288	0.167	0.26		442	0.058	0.017	0.288	0.368	0.26
			443	0.047	0.224	0.325	0.258		443	0.044	0.258	0.159	0.137		443	0.058	0.287	0.469	0.258		443	0.016	0.287	0.167	0.258		443	0.058	0.016	0.287	0.369	0.258
			444	0.047	0.223	0.325	0.258		444	0.043	0.258	0.16	0.136		444	0.057	0.289	0.467	0.258		444	0.014	0.289	0.167	0.258		444	0.057	0.014	0.289	0.367	0.258
			445	0.047	0.222	0.325	0.257		445	0.043	0.257	0.158	0.137		445	0.058	0.287	0.466	0.257		445	0.014	0.287	0.166	0.257		445	0.058	0.014	0.287	0.366	0.257
			446	0.046	0.221	0.326	0.256		446	0.042	0.256	0.158	0.137		446	0.058	0.288	0.467	0.256		446	0.017	0.288	0.167	0.256		446	0.058	0.017	0.288	0.367	0.256
			447	0.046	0.22	0.325	0.255		447	0.042	0.255	0.157	0.136		447	0.056	0.286	0.466	0.255		447	0.014	0.286	0.165	0.255		447	0.056	0.014	0.286	0.367	0.255
			448	0.046	0.219	0.325	0.254		448	0.043	0.254	0.159	0.137		448	0.056	0.287	0.468	0.254		448	0.014	0.287	0.166	0.254		448	0.056	0.014	0.287	0.367	0.254
			449	0.046	0.219	0.326	0.254		449	0.043	0.254	0.159	0.137		449	0.057	0.289	0.467	0.254		449	0.015	0.289	0.167	0.254		449	0.057	0.015	0.289	0.367	0.254
			450	0.046	0.217	0.326	0.253		450	0.044	0.253	0.159	0.14		450	0.057	0.289	0.469	0.253		450	0.015	0.289	0.167	0.253		450	0.057	0.015	0.289	0.369	0.253
			451	0.045	0.217	0.326	0.252		451	0.042	0.252	0.158	0.138		451	0.057	0.287	0.468	0.252		451	0.015	0.287	0.167	0.252		451	0.057	0.015	0.287	0.37	0.252
			452	0.045	0.216	0.326	0.251		452	0.043	0.251	0.157	0.138		452	0.058	0.289	0.468	0.251		452	0.016	0.289	0.166	0.251		452	0.058	0.016	0.289	0.367	0.251
			453	0.045	0.215	0.325	0.251		453	0.043	0.251	0.157	0.138		453	0.056	0.287	0.471	0.251		453	0.015	0.287	0.166	0.251		453	0.056	0.015	0.287	0.369	0.251
			454	0.044	0.213	0.325	0.249		454	0.043	0.249	0.156	0.136		454	0.056	0.288	0.468	0.249		454	0.015	0.288	0.167	0.249		454	0.056	0.015	0.288	0.369	0.249
			455	0.045	0.213	0.327	0.248		455	0.042	0.248	0.156	0.137		455	0.056	0.287	0.469	0.248		455	0.015	0.287	0.165	0.248		455	0.056	0.015	0.287	0.369	0.248
			456	0.045	0.212	0.326	0.248		456	0.042	0.248	0.156	0.137		456	0.054	0.287	0.47	0.248		456	0.014	0.287	0.165	0.248		456	0.054	0.014	0.287	0.369	0.248
			457	0.045	0.211	0.327	0.247		457	0.043	0.247	0.156	0.138		457	0.057	0.288	0.469	0.247		457	0.015	0.288	0.165	0.247		457	0.057	0.015	0.288	0.369	0.247
			458	0.045	0.21	0.327	0.246		458	0.043	0.246	0.157	0.139		458	0.056	0.287	0.471	0.246		458	0.014	0.287	0.165	0.246		458	0.056	0.014	0.287	0.369	0.246
			459	0.044	0.209	0.327	0.245		459	0.041	0.245	0.155	0.138		459	0.056	0.287	0.47	0.245		459	0.013	0.287	0.165	0.245		459	0.056	0.013	0.287	0.369	0.245
			460	0.045	0.208	0.328	0.245		460	0.043	0.245	0.157	0.139		460	0.057	0.288	0.472	0.245		460	0.015	0.288	0.166	0.245		460	0.057	0.015	0.288	0.371	0.245
			461	0.044	0.207	0.327	0.243		461	0.043	0.243	0.156	0.139		461	0.055	0.288	0.472	0.243		461	0.014	0.288	0.166	0.243		461	0.055	0.014	0.288	0.37	0.243
			462	0.044	0.205	0.326	0.243		462	0.043	0.243	0.157	0.139		462	0.056	0.288	0.473	0.243		462	0.015	0.288	0.167	0.243		462	0.056	0.015	0.288	0.37	0.243
			463	0.044	0.206	0.327	0.242		463	0.043	0.242	0.156	0.138		463	0.056	0.288	0.471	0.242		463	0.013	0.288	0.166	0.242		463	0.056	0.013	0.288	0.368	0.242
			464	0.044	0.205	0.328	0.241		464	0.041	0.241	0.155	0.139		464	0.055	0.288	0.472	0.241		464	0.013	0.288	0.165	0.241		464	0.055	0.013	0.288	0.37	0.241
			465	0.044	0.204	0.328	0.24		465	0.041	0.24	0.154	0.139		465	0.054	0.286	0.472	0.24		465	0.013	0.286	0.165	0.24		465	0.054	0.013	0.286	0.369	0.24
			466	0.044	0.203	0.328	0.24		466	0.043	0.24	0.155	0.139		466	0.055	0.288	0.471	0.24		466	0.014	0.288	0.164	0.24		466	0.055	0.014	0.288	0.369	0.24
			467	0.044	0.202	0.328	0.238		467	0.041	0.238	0.154	0.138		467	0.054	0.287	0.472	0.238		467	0.013	0.287	0.165	0.238		467	0.054	0.013	0.287	0.369	0.238
			468	0.044	0.202	0.328	0.238		468	0.042	0.238	0.154	0.139		468	0.056	0.288	0.473	0.238		468	0.013	0.288	0.165	0.238		468	0.056	0.013	0.288	0.371	0.238
			469	0.044	0.201	0.328	0.237		469	0.041	0.237	0.155	0.139		469	0.055	0.288	0.473	0.237		469	0.014	0.288	0.164	0.237		469	0.055	0.014	0.288	0.371	0.237
			470	0.044	0.2	0.329	0.237		470	0.042	0.237	0.155	0.139		470	0.056	0.288	0.474	0.237		470	0.013	0.288	0.165	0.237		470	0.056	0.013	0.288	0.371	0.237
			471	0.044	0.199	0.329	0.236		471	0.043	0.236	0.154	0.14		471	0.055	0.288	0.473	0.236		471	0.013	0.288	0.166	0.236		471	0.055	0.013	0.288	0.371	0.236
			472	0.044	0.199	0.33	0.235		472	0.042	0.235	0.154	0.14		472	0.055	0.289	0.475	0.235		472	0.013	0.289	0.165	0.235		472	0.055	0.013	0.289	0.371	0.235
			473	0.044	0.198	0.329	0.234		473	0.043	0.234	0.155	0.14		473	0.056	0.289	0.476	0.234		473	0.014	0.289	0.166	0.234		473	0.056	0.014	0.289	0.371	0.234
			474	0.043	0.197	0.33	0.233		474	0.043	0.233	0.155	0.14		474	0.056	0.288	0.475	0.233		474	0.013	0.288	0.165	0.233		474	0.056	0.013	0.288	0.371	0.233
			475	0.044	0.196	0.331	0.233		475	0.043	0.233	0.154	0.14		475	0.055	0.288	0.474	0.233		475	0.012	0.288	0.164	0.233		475	0.055	0.012	0.288	0.371	0.233
			476	0.044	0.196	0.33	0.232		476	0.044	0.232	0.155	0.14		476	0.055	0.288	0.476	0.232		476	0.014	0.288	0.165	0.232		476	0.055	0.014	0.288	0.372	0.232
			477	0.044	0.195	0.331	0.231		477	0.042	0.231	0.153	0.138		477	0.054	0.288	0.475	0.231		477	0.013	0.288	0.164	0.231		477	0.054	0.013	0.288	0.37	0.231
			478	0.043	0.195	0.331	0.231		478	0.043	0.231	0.153	0.14		478	0.056	0.29	0.476	0.231		478	0.014	0.29	0.165	0.231		478	0.056	0.014	0.29	0.372	0.231
			479	0.044	0.194	0.331	0.23		479	0.043	0.23	0.153	0.139		479	0.054	0.288	0.476	0.23		479	0.014	0.288	0.164	0.23		479	0.054	0.014	0.288	0.372	0.23
			480	0.043	0.192	0.331	0.229		480	0.042	0.229	0.153	0.139		480	0.054	0.287	0.475	0.229		480	0.013	0.287	0.163	0.229		480	0.054	0.013	0.287	0.372	0.229
			481	0.044	0.192	0.331	0.228		481	0.043	0.228	0.154	0.14		481	0.055	0.288	0.477	0.228		481	0.014	0.288	0.165	0.228		481	0.055	0.014	0.288	0.372	0.228
			482	0.044	0.191	0.331	0.227		482	0.042	0.227	0.153	0.14		482	0.054	0.288	0.477	0.227		482	0.012	0.288	0.164	0.227		482	0.054	0.012	0.288	0.372	0.227
			483	0.043	0.19	0.331	0.226		483	0.042	0.226	0.152	0.14		483	0.054	0.288	0.476	0.226		483	0.012	0.288	0.162	0.226		483	0.054	0.012	0.288	0.372	0.226
			484	0.044	0.19	0.332	0.226		484	0.042	0.226	0.153	0.14		484	0.054	0.288	0.478	0.226		484	0.012	0.288	0.165	0.226		484	0.054	0.012	0.288	0.372	0.226
			485	0.043	0.189	0.332	0.225		485	0.043	0.225	0.153	0.14		485	0.055	0.289	0.477	0.225		485	0.013	0.289	0.164	0.225		485	0.055	0.013	0.289	0.372	0.225
			486	0.043	0.188	0.332	0.224		486	0.042	0.224	0.152	0.139		486	0.055	0.288	0.477	0.224		486	0.012	0.288	0.163	0.224		486	0.055	0.012	0.288	0.373	0.224
			487	0.043	0.187	0.332	0.223		487	0.042	0.223	0.152	0.14		487	0.054	0.288	0.477	0.223		487	0.012	0.288	0.163	0.223		487	0.054	0.012	0.288	0.373	0.223
			488	0.043	0.186	0.332	0.222		488	0.043	0.222	0.152	0.14		488	0.054	0.289	0.478	0.222		488	0.013	0.289	0.163	0.222		488	0.054	0.013	0.289	0.373	0.222
			489	0.043	0.186	0.332	0.222		489	0.044	0.222	0.152	0.141		489	0.055	0.289	0.479	0.222		489	0.012	0.289	0.163	0.222		489	0.055	0.012	0.289	0.373	0.222
			490	0.043	0.185	0.332	0.222		490	0.041	0.222	0.15	0.141		490	0.053	0.288	0.478	0.222		490	0.011	0.288	0.162	0.222		490	0.053	0.011	0.288	0.372	0.222
			491	0.043	0.184	0.332	0.221		491	0.043	0.221	0.151	0.14		491	0.055	0.288	0.478	0.221		491	0.013	0.288	0.163	0.221		491	0.055	0.013	0.288	0.373	0.221
			492	0.043	0.184	0.332	0.22		492	0.044	0.22	0.151	0.141		492	0.054	0.29	0.478	0.22		492	0.013	0.29	0.163	0.22		492	0.054	0.013	0.29	0.372	0.22
			493	0.043	0.183	0.332	0.219		493	0.042	0.219	0.152	0.141		493	0.055	0.289	0.481	0.219		493	0.012	0.289	0.163	0.219		493	0.055	0.012	0.289	0.374	0.219
			494	0.043	0.182	0.332	0.218		494	0.043	0.218	0.151	0.14		494	0.053	0.289	0.479	0.218		494	0.011	0.289	0.162	0.218		494	0.053	0.011	0.289	0.373	0.218
			495	0.043	0.181	0.332	0.218		495	0.043	0.218	0.151	0.141		495	0.054	0.289	0.48	0.218		495	0.012	0.289	0.163	0.218		495	0.054	0.012	0.289	0.374	0.218
			496	0.044	0.181	0.333	0.217		496	0.042	0.217	0.15	0.14		496	0.053	0.289	0.479	0.217		496	0.011	0.289	0.162	0.217		496	0.053	0.011	0.289	0.373	0.217
			497	0.042	0.179	0.332	0.216		497	0.043	0.216	0.151	0.14		497	0.053	0.287	0.479	0.216		497	0.012	0.287	0.161	0.216		497	0.053	0.012	0.287	0.373	0.216
			498	0.042	0.178	0.332	0.215		498	0.043	0.215	0.15	0.14		498	0.053	0.288	0.481	0.215		498	0.011	0.288	0.162	0.215		498	0.053	0.011	0.288	0.374	0.215
			499	0.042	0.178	0.332	0.215		499	0.043	0.215	0.151	0.14		499	0.055	0.289	0.481	0.215		499	0.012	0.289	0.162	0.215		499	0.055	0.012	0.289	0.374	0.215
			500	0.042	0.177	0.332	0.214		500	0.042	0.214	0.15	0.141		500	0.053	0.288	0.48	0.214		500	0.011	0.288	0.162	0.214		500	0.053	0.011	0.288	0.375	0.214
			501	0.043	0.177	0.333	0.214		501	0.043	0.214	0.15	0.142		501	0.055	0.289	0.48	0.214		501	0.01	0.289	0.163	0.214		501	0.055	0.01	0.289	0.374	0.214
			502	0.043	0.176	0.332	0.213		502	0.044	0.213	0.151	0.142		502	0.054	0.29	0.481	0.213		502	0.013	0.29	0.163	0.213		502	0.054	0.013	0.29	0.375	0.213
			503	0.043	0.175	0.333	0.212		503	0.043	0.212	0.15	0.14		503	0.054	0.288	0.481	0.212		503	0.011	0.288	0.161	0.212		503	0.054	0.011	0.288	0.374	0.212
			504	0.043	0.175	0.333	0.212		504	0.043	0.212	0.149	0.142		504	0.054	0.288	0.481	0.212		504	0.011	0.288	0.162	0.212		504	0.054	0.011	0.288	0.375	0.212
			505	0.043	0.175	0.333	0.211		505	0.043	0.211	0.149	0.14		505	0.054	0.29	0.481	0.211		505	0.012	0.29	0.162	0.211		505	0.054	0.012	0.29	0.375	0.211
			506	0.042	0.174	0.333	0.21		506	0.042	0.21	0.149	0.141		506	0.052	0.288	0.48	0.21		506	0.01	0.288	0.161	0.21		506	0.052	0.01	0.288	0.373	0.21
			507	0.043	0.174	0.333	0.21		507	0.042	0.21	0.15	0.142		507	0.053	0.29	0.482	0.21		507	0.011	0.29	0.162	0.21		507	0.053	0.011	0.29	0.375	0.21
			508	0.043	0.173	0.334	0.209		508	0.044	0.209	0.149	0.143		508	0.054	0.289	0.481	0.209		508	0.01	0.289	0.161	0.209		508	0.054	0.01	0.289	0.375	0.209
			509	0.043	0.172	0.334	0.208		509	0.043	0.208	0.15	0.142		509	0.054	0.289	0.482	0.208		509	0.012	0.289	0.161	0.208		509	0.054	0.012	0.289	0.375	0.208
			510	0.043	0.171	0.334	0.208		510	0.041	0.208	0.148	0.142		510	0.052	0.287	0.48	0.208		510	0.009	0.287	0.16	0.208		510	0.052	0.009	0.287	0.374	0.208
			511	0.043	0.172	0.334	0.208		511	0.043	0.208	0.149	0.14		511	0.054	0.289	0.482	0.208		511	0.011	0.289	0.16	0.208		511	0.054	0.011	0.289	0.376	0.208
			512	0.043	0.17	0.334	0.206		512	0.042	0.206	0.148	0.141		512	0.052	0.288	0.482	0.206		512	0.01	0.288	0.16	0.206		512	0.052	0.01	0.288	0.375	0.206
			513	0.043	0.17	0.334	0.206		513	0.043	0.206	0.148	0.141		513	0.052	0.288	0.481	0.206		513	0.01	0.288	0.16	0.206		513	0.052	0.01	0.288	0.375	0.206
			514	0.043	0.169	0.334	0.205		514	0.043	0.205	0.148	0.141		514	0.053	0.289	0.483	0.205		514	0.01	0.289	0.16	0.205		514	0.053	0.01	0.289	0.375	0.205
			515	0.043	0.168	0.334	0.204		515	0.043	0.204	0.147	0.141		515	0.052	0.288	0.482	0.204		515	0.011	0.288	0.161	0.204		515	0.052	0.011	0.288	0.375	0.204
			516	0.042	0.167	0.333	0.204		516	0.043	0.204	0.147	0.141		516	0.053	0.288	0.484	0.204		516	0.01	0.288	0.16	0.204		516	0.053	0.01	0.288	0.375	0.204
			517	0.042	0.167	0.333	0.203		517	0.042	0.203	0.148	0.142		517	0.054	0.288	0.482	0.203		517	0.009	0.288	0.16	0.203		517	0.054	0.009	0.288	0.374	0.203
			518	0.042	0.167	0.334	0.203		518	0.043	0.203	0.148	0.142		518	0.052	0.289	0.483	0.203		518	0.01	0.289	0.16	0.203		518	0.052	0.01	0.289	0.375	0.203
			519	0.043	0.166	0.334	0.202		519	0.043	0.202	0.148	0.141		519	0.052	0.289	0.482	0.202		519	0.011	0.289	0.16	0.202		519	0.052	0.011	0.289	0.375	0.202
			520	0.042	0.165	0.334	0.201		520	0.043	0.201	0.148	0.142		520	0.053	0.29	0.484	0.201		520	0.01	0.29	0.159	0.201		520	0.053	0.01	0.29	0.376	0.201
			521	0.043	0.165	0.334	0.201		521	0.043	0.201	0.147	0.142		521	0.053	0.288	0.483	0.201		521	0.01	0.288	0.159	0.201		521	0.053	0.01	0.288	0.375	0.201
			522	0.042	0.164	0.334	0.201		522	0.043	0.201	0.147	0.142		522	0.053	0.289	0.485	0.201		522	0.011	0.289	0.159	0.201		522	0.053	0.011	0.289	0.376	0.201
			523	0.042	0.163	0.335	0.199		523	0.043	0.199	0.148	0.142		523	0.052	0.29	0.485	0.199		523	0.011	0.29	0.159	0.199		523	0.052	0.011	0.29	0.377	0.199
			524	0.043	0.163	0.335	0.199		524	0.044	0.199	0.145	0.141		524	0.052	0.288	0.485	0.199		524	0.01	0.288	0.158	0.199		524	0.052	0.01	0.288	0.376	0.199
			525	0.042	0.162	0.336	0.198		525	0.042	0.198	0.146	0.143		525	0.052	0.288	0.486	0.198		525	0.011	0.288	0.159	0.198		525	0.052	0.011	0.288	0.376	0.198
			526	0.042	0.162	0.335	0.197		526	0.043	0.197	0.146	0.142		526	0.053	0.289	0.487	0.197		526	0.01	0.289	0.159	0.197		526	0.053	0.01	0.289	0.377	0.197
			527	0.042	0.161	0.335	0.197		527	0.042	0.197	0.145	0.141		527	0.053	0.288	0.485	0.197		527	0.009	0.288	0.158	0.197		527	0.053	0.009	0.288	0.375	0.197
			528	0.042	0.16	0.334	0.196		528	0.043	0.196	0.146	0.142		528	0.053	0.289	0.487	0.196		528	0.01	0.289	0.158	0.196		528	0.053	0.01	0.289	0.377	0.196
			529	0.042	0.16	0.334	0.195		529	0.043	0.195	0.146	0.142		529	0.053	0.288	0.487	0.195		529	0.01	0.288	0.158	0.195		529	0.053	0.01	0.288	0.377	0.195
			530	0.042	0.16	0.335	0.195		530	0.042	0.195	0.145	0.142		530	0.052	0.289	0.486	0.195		530	0.01	0.289	0.158	0.195		530	0.052	0.01	0.289	0.376	0.195
			531	0.042	0.158	0.334	0.194		531	0.043	0.194	0.145	0.143		531	0.051	0.288	0.487	0.194		531	0.009	0.288	0.158	0.194		531	0.051	0.009	0.288	0.377	0.194
			532	0.043	0.158	0.334	0.193		532	0.043	0.193	0.146	0.142		532	0.052	0.288	0.487	0.193		532	0.01	0.288	0.159	0.193		532	0.052	0.01	0.288	0.378	0.193
			533	0.042	0.157	0.334	0.192		533	0.043	0.192	0.145	0.144		533	0.053	0.288	0.488	0.192		533	0.01	0.288	0.159	0.192		533	0.053	0.01	0.288	0.378	0.192
			534	0.043	0.156	0.335	0.193		534	0.043	0.193	0.146	0.142		534	0.052	0.287	0.487	0.193		534	0.01	0.287	0.158	0.193		534	0.052	0.01	0.287	0.378	0.193
			535	0.042	0.156	0.334	0.192		535	0.043	0.192	0.145	0.142		535	0.052	0.288	0.487	0.192		535	0.009	0.288	0.158	0.192		535	0.052	0.009	0.288	0.378	0.192
			536	0.042	0.156	0.335	0.191		536	0.044	0.191	0.146	0.143		536	0.052	0.289	0.488	0.191		536	0.011	0.289	0.158	0.191		536	0.052	0.011	0.289	0.379	0.191
			537	0.042	0.156	0.335	0.191		537	0.043	0.191	0.144	0.143		537	0.053	0.288	0.487	0.191		537	0.01	0.288	0.159	0.191		537	0.053	0.01	0.288	0.379	0.191
			538	0.043	0.156	0.335	0.191		538	0.044	0.191	0.144	0.143		538	0.052	0.288	0.489	0.191		538	0.01	0.288	0.159	0.191		538	0.052	0.01	0.288	0.379	0.191
			539	0.043	0.155	0.335	0.19		539	0.043	0.19	0.145	0.143		539	0.053	0.287	0.49	0.19		539	0.01	0.287	0.158	0.19		539	0.053	0.01	0.287	0.379	0.19
			540	0.043	0.154	0.336	0.19		540	0.044	0.19	0.145	0.143		540	0.052	0.288	0.49	0.19		540	0.011	0.288	0.158	0.19		540	0.052	0.011	0.288	0.378	0.19
			541	0.043	0.153	0.336	0.189		541	0.045	0.189	0.146	0.143		541	0.052	0.289	0.489	0.189		541	0.011	0.289	0.158	0.189		541	0.052	0.011	0.289	0.38	0.189
			542	0.043	0.153	0.336	0.188		542	0.044	0.188	0.145	0.143		542	0.053	0.289	0.491	0.188		542	0.011	0.289	0.159	0.188		542	0.053	0.011	0.289	0.379	0.188
			543	0.042	0.153	0.336	0.188		543	0.044	0.188	0.144	0.143		543	0.053	0.289	0.49	0.188		543	0.011	0.289	0.158	0.188		543	0.053	0.011	0.289	0.378	0.188
			544	0.042	0.152	0.336	0.187		544	0.044	0.187	0.144	0.143		544	0.053	0.288	0.489	0.187		544	0.011	0.288	0.158	0.187		544	0.053	0.011	0.288	0.378	0.187
			545	0.042	0.151	0.336	0.186		545	0.043	0.186	0.144	0.144		545	0.052	0.287	0.491	0.186		545	0.01	0.287	0.157	0.186		545	0.052	0.01	0.287	0.378	0.186
			546	0.042	0.151	0.336	0.186		546	0.043	0.186	0.145	0.143		546	0.051	0.287	0.489	0.186		546	0.009	0.287	0.157	0.186		546	0.051	0.009	0.287	0.378	0.186
			547	0.042	0.15	0.336	0.185		547	0.045	0.185	0.145	0.144		547	0.053	0.288	0.49	0.185		547	0.011	0.288	0.158	0.185		547	0.053	0.011	0.288	0.379	0.185
			548	0.043	0.151	0.337	0.185		548	0.044	0.185	0.144	0.144		548	0.052	0.288	0.491	0.185		548	0.01	0.288	0.158	0.185		548	0.052	0.01	0.288	0.38	0.185
			549	0.042	0.15	0.337	0.184		549	0.045	0.184	0.144	0.144		549	0.052	0.289	0.492	0.184		549	0.011	0.289	0.158	0.184		549	0.052	0.011	0.289	0.38	0.184
			550	0.042	0.149	0.336	0.184		550	0.044	0.184	0.144	0.144		550	0.052	0.288	0.491	0.184		550	0.01	0.288	0.157	0.184		550	0.052	0.01	0.288	0.378	0.184
			551	0.042	0.149	0.337	0.183		551	0.044	0.183	0.143	0.144		551	0.052	0.289	0.491	0.183		551	0.011	0.289	0.158	0.183		551	0.052	0.011	0.289	0.379	0.183
			552	0.042	0.148	0.336	0.183		552	0.043	0.183	0.144	0.144		552	0.052	0.288	0.492	0.183		552	0.011	0.288	0.156	0.183		552	0.052	0.011	0.288	0.379	0.183
			553	0.043	0.148	0.337	0.182		553	0.045	0.182	0.145	0.144		553	0.052	0.288	0.491	0.182		553	0.011	0.288	0.157	0.182		553	0.052	0.011	0.288	0.38	0.182
			554	0.042	0.148	0.337	0.182		554	0.044	0.182	0.144	0.144		554	0.052	0.288	0.492	0.182		554	0.011	0.288	0.157	0.182		554	0.052	0.011	0.288	0.38	0.182
			555	0.042	0.146	0.337	0.181		555	0.045	0.181	0.144	0.144		555	0.052	0.29	0.493	0.181		555	0.012	0.29	0.158	0.181		555	0.052	0.012	0.29	0.38	0.181
			556	0.043	0.146	0.337	0.181		556	0.043	0.181	0.143	0.144		556	0.052	0.288	0.491	0.181		556	0.011	0.288	0.157	0.181		556	0.052	0.011	0.288	0.379	0.181
			557	0.043	0.146	0.337	0.18		557	0.043	0.18	0.142	0.143		557	0.051	0.287	0.492	0.18		557	0.011	0.287	0.155	0.18		557	0.051	0.011	0.287	0.379	0.18
			558	0.042	0.146	0.337	0.18		558	0.044	0.18	0.142	0.144		558	0.052	0.289	0.493	0.18		558	0.011	0.289	0.156	0.18		558	0.052	0.011	0.289	0.38	0.18
			559	0.042	0.145	0.337	0.179		559	0.045	0.179	0.142	0.144		559	0.052	0.289	0.494	0.179		559	0.011	0.289	0.158	0.179		559	0.052	0.011	0.289	0.38	0.179
			560	0.042	0.144	0.337	0.179		560	0.043	0.179	0.142	0.144		560	0.051	0.288	0.492	0.179		560	0.01	0.288	0.155	0.179		560	0.051	0.01	0.288	0.381	0.179
			561	0.043	0.145	0.337	0.179		561	0.045	0.179	0.143	0.145		561	0.053	0.289	0.494	0.179		561	0.012	0.289	0.157	0.179		561	0.053	0.012	0.289	0.381	0.179
			562	0.042	0.143	0.337	0.178		562	0.045	0.178	0.142	0.144		562	0.052	0.289	0.494	0.178		562	0.011	0.289	0.156	0.178		562	0.052	0.011	0.289	0.381	0.178
			563	0.043	0.144	0.338	0.177		563	0.044	0.177	0.141	0.144		563	0.052	0.288	0.494	0.177		563	0.011	0.288	0.155	0.177		563	0.052	0.011	0.288	0.38	0.177
			564	0.042	0.142	0.337	0.176		564	0.045	0.176	0.143	0.145		564	0.052	0.289	0.493	0.176		564	0.012	0.289	0.157	0.176		564	0.052	0.012	0.289	0.381	0.176
			565	0.042	0.142	0.338	0.176		565	0.044	0.176	0.142	0.145		565	0.053	0.289	0.493	0.176		565	0.011	0.289	0.157	0.176		565	0.053	0.011	0.289	0.381	0.176
			566	0.042	0.142	0.337	0.175		566	0.044	0.175	0.141	0.145		566	0.052	0.289	0.495	0.175		566	0.011	0.289	0.156	0.175		566	0.052	0.011	0.289	0.381	0.175
			567	0.043	0.142	0.338	0.175		567	0.045	0.175	0.141	0.146		567	0.052	0.29	0.495	0.175		567	0.012	0.29	0.156	0.175		567	0.052	0.012	0.29	0.381	0.175
			568	0.042	0.142	0.338	0.175		568	0.044	0.175	0.141	0.144		568	0.051	0.288	0.493	0.175		568	0.012	0.288	0.155	0.175		568	0.051	0.012	0.288	0.38	0.175
			569	0.042	0.141	0.338	0.174		569	0.044	0.174	0.142	0.144		569	0.052	0.289	0.494	0.174		569	0.012	0.289	0.156	0.174		569	0.052	0.012	0.289	0.381	0.174
			570	0.042	0.14	0.338	0.174		570	0.044	0.174	0.141	0.145		570	0.051	0.289	0.495	0.174		570	0.012	0.289	0.155	0.174		570	0.051	0.012	0.289	0.381	0.174
			571	0.042	0.14	0.338	0.173		571	0.044	0.173	0.141	0.145		571	0.052	0.288	0.496	0.173		571	0.013	0.288	0.155	0.173		571	0.052	0.013	0.288	0.381	0.173
			572	0.042	0.139	0.338	0.173		572	0.044	0.173	0.141	0.144		572	0.051	0.288	0.495	0.173		572	0.012	0.288	0.155	0.173		572	0.051	0.012	0.288	0.381	0.173
			573	0.042	0.139	0.338	0.173		573	0.044	0.173	0.141	0.144		573	0.051	0.289	0.495	0.173		573	0.013	0.289	0.156	0.173		573	0.051	0.013	0.289	0.381	0.173
			574	0.042	0.139	0.338	0.172		574	0.044	0.172	0.141	0.145		574	0.052	0.289	0.496	0.172		574	0.012	0.289	0.155	0.172		574	0.052	0.012	0.289	0.381	0.172
			575	0.042	0.139	0.338	0.172		575	0.045	0.172	0.142	0.146		575	0.052	0.289	0.496	0.172		575	0.013	0.289	0.156	0.172		575	0.052	0.013	0.289	0.382	0.172
			576	0.042	0.138	0.339	0.171		576	0.043	0.171	0.14	0.144		576	0.051	0.288	0.495	0.171		576	0.012	0.288	0.154	0.171		576	0.051	0.012	0.288	0.38	0.171
			577	0.042	0.137	0.338	0.17		577	0.044	0.17	0.14	0.145		577	0.051	0.289	0.495	0.17		577	0.013	0.289	0.156	0.17		577	0.051	0.013	0.289	0.381	0.17
			578	0.042	0.137	0.339	0.17		578	0.044	0.17	0.14	0.144		578	0.052	0.288	0.496	0.17		578	0.013	0.288	0.155	0.17		578	0.052	0.013	0.288	0.381	0.17
			579	0.042	0.137	0.339	0.169		579	0.043	0.169	0.139	0.144		579	0.05	0.287	0.495	0.169		579	0.013	0.287	0.154	0.169		579	0.05	0.013	0.287	0.381	0.169
			580	0.042	0.136	0.339	0.169		580	0.043	0.169	0.14	0.144		580	0.051	0.288	0.495	0.169		580	0.013	0.288	0.154	0.169		580	0.051	0.013	0.288	0.381	0.169
			581	0.042	0.136	0.34	0.168		581	0.045	0.168	0.14	0.145		581	0.051	0.288	0.496	0.168		581	0.014	0.288	0.155	0.168		581	0.051	0.014	0.288	0.381	0.168
			582	0.042	0.135	0.34	0.168		582	0.043	0.168	0.139	0.144		582	0.051	0.287	0.495	0.168		582	0.014	0.287	0.154	0.168		582	0.051	0.014	0.287	0.381	0.168
			583	0.042	0.135	0.339	0.167		583	0.044	0.167	0.139	0.146		583	0.051	0.289	0.497	0.167		583	0.014	0.289	0.154	0.167		583	0.051	0.014	0.289	0.381	0.167
			584	0.042	0.135	0.34	0.167		584	0.044	0.167	0.14	0.145		584	0.052	0.289	0.497	0.167		584	0.015	0.289	0.155	0.167		584	0.052	0.015	0.289	0.382	0.167
			585	0.042	0.134	0.34	0.166		585	0.045	0.166	0.14	0.146		585	0.052	0.289	0.497	0.166		585	0.015	0.289	0.155	0.166		585	0.052	0.015	0.289	0.382	0.166
			586	0.042	0.134	0.34	0.166		586	0.045	0.166	0.139	0.146		586	0.052	0.289	0.497	0.166		586	0.016	0.289	0.155	0.166		586	0.052	0.016	0.289	0.382	0.166
			587	0.042	0.133	0.339	0.166		587	0.044	0.166	0.139	0.145		587	0.051	0.288	0.497	0.166		587	0.015	0.288	0.153	0.166		587	0.051	0.015	0.288	0.382	0.166
			588	0.042	0.133	0.34	0.165		588	0.043	0.165	0.138	0.143		588	0.05	0.288	0.497	0.165		588	0.014	0.288	0.153	0.165		588	0.05	0.014	0.288	0.381	0.165
			589	0.042	0.133	0.34	0.165		589	0.043	0.165	0.138	0.145		589	0.051	0.288	0.497	0.165		589	0.014	0.288	0.154	0.165		589	0.051	0.014	0.288	0.382	0.165
			590	0.042	0.132	0.34	0.165		590	0.044	0.165	0.138	0.146		590	0.051	0.288	0.498	0.165		590	0.015	0.288	0.153	0.165		590	0.051	0.015	0.288	0.382	0.165
			591	0.042	0.132	0.339	0.164		591	0.045	0.164	0.139	0.146		591	0.052	0.288	0.498	0.164		591	0.016	0.288	0.153	0.164		591	0.052	0.016	0.288	0.383	0.164
			592	0.042	0.132	0.34	0.164		592	0.044	0.164	0.139	0.145		592	0.051	0.288	0.498	0.164		592	0.016	0.288	0.153	0.164		592	0.051	0.016	0.288	0.383	0.164
			593	0.042	0.132	0.34	0.163		593	0.044	0.163	0.139	0.145		593	0.052	0.289	0.499	0.163		593	0.015	0.289	0.153	0.163		593	0.052	0.015	0.289	0.383	0.163
			594	0.042	0.131	0.339	0.163		594	0.043	0.163	0.138	0.145		594	0.051	0.288	0.498	0.163		594	0.016	0.288	0.153	0.163		594	0.051	0.016	0.288	0.382	0.163
			595	0.042	0.131	0.34	0.163		595	0.043	0.163	0.138	0.145		595	0.051	0.289	0.5	0.163		595	0.017	0.289	0.154	0.163		595	0.051	0.017	0.289	0.384	0.163
			596	0.042	0.13	0.34	0.162		596	0.042	0.162	0.137	0.145		596	0.05	0.288	0.498	0.162		596	0.015	0.288	0.152	0.162		596	0.05	0.015	0.288	0.383	0.162
			597	0.042	0.129	0.34	0.161		597	0.043	0.161	0.137	0.146		597	0.051	0.288	0.499	0.161		597	0.016	0.288	0.152	0.161		597	0.051	0.016	0.288	0.383	0.161
			598	0.042	0.13	0.34	0.162		598	0.044	0.162	0.138	0.146		598	0.051	0.288	0.5	0.162		598	0.017	0.288	0.153	0.162		598	0.051	0.017	0.288	0.383	0.162
			599	0.041	0.129	0.34	0.16		599	0.044	0.16	0.138	0.145		599	0.051	0.289	0.5	0.16		599	0.017	0.289	0.154	0.16		599	0.051	0.017	0.289	0.384	0.16
			600	0.042	0.129	0.34	0.16		600	0.044	0.16	0.138	0.146		600	0.051	0.289	0.5	0.16		600	0.017	0.289	0.153	0.16		600	0.051	0.017	0.289	0.384	0.16
			601	0.042	0.129	0.34	0.16		601	0.043	0.16	0.138	0.146		601	0.052	0.289	0.5	0.16		601	0.017	0.289	0.153	0.16		601	0.052	0.017	0.289	0.382	0.16
			602	0.042	0.129	0.341	0.16		602	0.044	0.16	0.138	0.145		602	0.051	0.289	0.5	0.16		602	0.018	0.289	0.152	0.16		602	0.051	0.018	0.289	0.384	0.16
			603	0.042	0.128	0.34	0.159		603	0.043	0.159	0.138	0.146		603	0.051	0.289	0.502	0.159		603	0.019	0.289	0.153	0.159		603	0.051	0.019	0.289	0.384	0.159
			604	0.042	0.128	0.339	0.158		604	0.043	0.158	0.137	0.145		604	0.051	0.288	0.5	0.158		604	0.018	0.288	0.153	0.158		604	0.051	0.018	0.288	0.384	0.158
			605	0.041	0.127	0.34	0.158		605	0.044	0.158	0.138	0.147		605	0.052	0.289	0.502	0.158		605	0.02	0.289	0.153	0.158		605	0.052	0.02	0.289	0.384	0.158
			606	0.042	0.127	0.341	0.158		606	0.043	0.158	0.136	0.145		606	0.051	0.288	0.501	0.158		606	0.019	0.288	0.152	0.158		606	0.051	0.019	0.288	0.383	0.158
			607	0.042	0.126	0.34	0.158		607	0.044	0.158	0.138	0.146		607	0.052	0.288	0.502	0.158		607	0.02	0.288	0.153	0.158		607	0.052	0.02	0.288	0.384	0.158
			608	0.042	0.126	0.34	0.157		608	0.043	0.157	0.136	0.146		608	0.051	0.287	0.502	0.157		608	0.019	0.287	0.151	0.157		608	0.051	0.019	0.287	0.383	0.157
			609	0.042	0.126	0.341	0.157		609	0.044	0.157	0.137	0.145		609	0.051	0.289	0.504	0.157		609	0.021	0.289	0.152	0.157		609	0.051	0.021	0.289	0.384	0.157
			610	0.042	0.126	0.34	0.156		610	0.043	0.156	0.137	0.146		610	0.051	0.288	0.503	0.156		610	0.02	0.288	0.152	0.156		610	0.051	0.02	0.288	0.383	0.156
			611	0.042	0.125	0.34	0.156		611	0.043	0.156	0.137	0.146		611	0.051	0.288	0.503	0.156		611	0.021	0.288	0.153	0.156		611	0.051	0.021	0.288	0.383	0.156
			612	0.041	0.124	0.34	0.155		612	0.043	0.155	0.136	0.146		612	0.051	0.29	0.504	0.155		612	0.021	0.29	0.15	0.155		612	0.051	0.021	0.29	0.384	0.155
			613	0.043	0.125	0.341	0.156		613	0.042	0.156	0.136	0.145		613	0.05	0.287	0.503	0.156		613	0.021	0.287	0.151	0.156		613	0.05	0.021	0.287	0.383	0.156
			614	0.042	0.124	0.341	0.154		614	0.044	0.154	0.137	0.146		614	0.051	0.289	0.504	0.154		614	0.022	0.289	0.152	0.154		614	0.051	0.022	0.289	0.385	0.154
			615	0.042	0.124	0.34	0.154		615	0.043	0.154	0.136	0.146		615	0.051	0.288	0.503	0.154		615	0.022	0.288	0.151	0.154		615	0.051	0.022	0.288	0.383	0.154
			616	0.042	0.124	0.341	0.154		616	0.044	0.154	0.137	0.146		616	0.051	0.288	0.503	0.154		616	0.024	0.288	0.151	0.154		616	0.051	0.024	0.288	0.384	0.154
			617	0.042	0.123	0.341	0.153		617	0.043	0.153	0.135	0.146		617	0.051	0.288	0.503	0.153		617	0.023	0.288	0.151	0.153		617	0.051	0.023	0.288	0.383	0.153
			618	0.042	0.122	0.34	0.153		618	0.043	0.153	0.136	0.146		618	0.051	0.288	0.504	0.153		618	0.024	0.288	0.15	0.153		618	0.051	0.024	0.288	0.384	0.153
			619	0.042	0.123	0.341	0.153		619	0.043	0.153	0.136	0.146		619	0.052	0.288	0.505	0.153		619	0.024	0.288	0.151	0.153		619	0.052	0.024	0.288	0.383	0.153
			620	0.042	0.123	0.341	0.153		620	0.043	0.153	0.136	0.146		620	0.051	0.289	0.505	0.153		620	0.025	0.289	0.15	0.153		620	0.051	0.025	0.289	0.383	0.153
			621	0.042	0.122	0.341	0.152		621	0.043	0.152	0.136	0.145		621	0.051	0.289	0.504	0.152		621	0.026	0.289	0.15	0.152		621	0.051	0.026	0.289	0.384	0.152
			622	0.042	0.122	0.341	0.152		622	0.044	0.152	0.137	0.147		622	0.052	0.289	0.506	0.152		622	0.026	0.289	0.151	0.152		622	0.052	0.026	0.289	0.384	0.152
			623	0.042	0.121	0.341	0.151		623	0.044	0.151	0.136	0.147		623	0.051	0.288	0.504	0.151		623	0.026	0.288	0.151	0.151		623	0.051	0.026	0.288	0.385	0.151
			624	0.042	0.121	0.341	0.151		624	0.042	0.151	0.134	0.145		624	0.05	0.287	0.504	0.151		624	0.025	0.287	0.149	0.151		624	0.05	0.025	0.287	0.382	0.151
			625	0.042	0.121	0.342	0.151		625	0.043	0.151	0.136	0.145		625	0.051	0.288	0.504	0.151		625	0.027	0.288	0.151	0.151		625	0.051	0.027	0.288	0.384	0.151
			626	0.042	0.121	0.341	0.15		626	0.043	0.15	0.135	0.146		626	0.05	0.289	0.504	0.15		626	0.028	0.289	0.15	0.15		626	0.05	0.028	0.289	0.383	0.15
			627	0.042	0.12	0.341	0.149		627	0.043	0.149	0.136	0.146		627	0.051	0.289	0.504	0.149		627	0.028	0.289	0.149	0.149		627	0.051	0.028	0.289	0.385	0.149
			628	0.042	0.12	0.341	0.149		628	0.042	0.149	0.135	0.146		628	0.05	0.288	0.504	0.149		628	0.028	0.288	0.151	0.149		628	0.05	0.028	0.288	0.386	0.149
			629	0.042	0.12	0.341	0.149		629	0.043	0.149	0.135	0.146		629	0.051	0.289	0.505	0.149		629	0.03	0.289	0.149	0.149		629	0.051	0.03	0.289	0.384	0.149
			630	0.041	0.119	0.342	0.148		630	0.043	0.148	0.136	0.147		630	0.052	0.29	0.507	0.148		630	0.031	0.29	0.15	0.148		630	0.052	0.031	0.29	0.385	0.148
			631	0.042	0.119	0.342	0.148		631	0.043	0.148	0.135	0.146		631	0.05	0.289	0.505	0.148		631	0.03	0.289	0.149	0.148		631	0.05	0.03	0.289	0.385	0.148
			632	0.042	0.118	0.341	0.147		632	0.043	0.147	0.135	0.145		632	0.051	0.288	0.505	0.147		632	0.031	0.288	0.15	0.147		632	0.051	0.031	0.288	0.383	0.147
			633	0.042	0.118	0.341	0.147		633	0.043	0.147	0.136	0.146		633	0.051	0.288	0.505	0.147		633	0.032	0.288	0.149	0.147		633	0.051	0.032	0.288	0.385	0.147
			634	0.042	0.118	0.341	0.147		634	0.044	0.147	0.136	0.146		634	0.051	0.289	0.504	0.147		634	0.034	0.289	0.15	0.147		634	0.051	0.034	0.289	0.384	0.147
			635	0.042	0.118	0.342	0.147		635	0.043	0.147	0.135	0.146		635	0.051	0.288	0.506	0.147		635	0.033	0.288	0.149	0.147		635	0.051	0.033	0.288	0.384	0.147
			636	0.042	0.117	0.341	0.146		636	0.042	0.146	0.134	0.146		636	0.05	0.287	0.505	0.146		636	0.033	0.287	0.148	0.146		636	0.05	0.033	0.287	0.384	0.146
			637	0.042	0.117	0.341	0.145		637	0.043	0.145	0.133	0.144		637	0.05	0.288	0.505	0.145		637	0.033	0.288	0.149	0.145		637	0.05	0.033	0.288	0.384	0.145
			638	0.042	0.116	0.342	0.145		638	0.044	0.145	0.135	0.146		638	0.051	0.287	0.505	0.145		638	0.035	0.287	0.149	0.145		638	0.051	0.035	0.287	0.385	0.145
			639	0.042	0.116	0.342	0.145		639	0.043	0.145	0.134	0.146		639	0.05	0.288	0.505	0.145		639	0.035	0.288	0.149	0.145		639	0.05	0.035	0.288	0.385	0.145
			640	0.041	0.116	0.342	0.144		640	0.043	0.144	0.135	0.147		640	0.051	0.288	0.507	0.144		640	0.036	0.288	0.149	0.144		640	0.051	0.036	0.288	0.386	0.144
			641	0.042	0.116	0.341	0.144		641	0.043	0.144	0.134	0.147		641	0.051	0.289	0.506	0.144		641	0.037	0.289	0.149	0.144		641	0.051	0.037	0.289	0.387	0.144
			642	0.042	0.115	0.342	0.144		642	0.042	0.144	0.133	0.146		642	0.05	0.287	0.505	0.144		642	0.036	0.287	0.148	0.144		642	0.05	0.036	0.287	0.383	0.144
			643	0.042	0.116	0.342	0.144		643	0.043	0.144	0.134	0.147		643	0.05	0.288	0.505	0.144		643	0.039	0.288	0.149	0.144		643	0.05	0.039	0.288	0.386	0.144
			644	0.042	0.115	0.342	0.143		644	0.043	0.143	0.134	0.146		644	0.05	0.287	0.505	0.143		644	0.037	0.287	0.147	0.143		644	0.05	0.037	0.287	0.385	0.143
			645	0.042	0.115	0.342	0.143		645	0.043	0.143	0.133	0.146		645	0.05	0.287	0.506	0.143		645	0.04	0.287	0.148	0.143		645	0.05	0.04	0.287	0.386	0.143
			646	0.042	0.115	0.342	0.143		646	0.042	0.143	0.134	0.145		646	0.05	0.287	0.506	0.143		646	0.04	0.287	0.148	0.143		646	0.05	0.04	0.287	0.385	0.143
			647	0.042	0.114	0.342	0.142		647	0.044	0.142	0.135	0.147		647	0.051	0.289	0.507	0.142		647	0.042	0.289	0.148	0.142		647	0.051	0.042	0.289	0.386	0.142
			648	0.042	0.114	0.342	0.141		648	0.043	0.141	0.134	0.145		648	0.051	0.288	0.506	0.141		648	0.042	0.288	0.148	0.141		648	0.051	0.042	0.288	0.386	0.141
			649	0.042	0.114	0.342	0.142		649	0.042	0.142	0.133	0.145		649	0.05	0.287	0.505	0.142		649	0.042	0.287	0.147	0.142		649	0.05	0.042	0.287	0.384	0.142
			650	0.042	0.113	0.342	0.141		650	0.043	0.141	0.133	0.147		650	0.05	0.288	0.507	0.141		650	0.044	0.288	0.147	0.141		650	0.05	0.044	0.288	0.386	0.141
			651	0.042	0.114	0.342	0.141		651	0.043	0.141	0.133	0.147		651	0.051	0.287	0.507	0.141		651	0.044	0.287	0.147	0.141		651	0.051	0.044	0.287	0.384	0.141
			652	0.042	0.113	0.342	0.14		652	0.043	0.14	0.133	0.146		652	0.05	0.286	0.507	0.14		652	0.043	0.286	0.147	0.14		652	0.05	0.043	0.286	0.384	0.14
			653	0.042	0.112	0.342	0.14		653	0.042	0.14	0.132	0.146		653	0.051	0.286	0.507	0.14		653	0.045	0.286	0.147	0.14		653	0.051	0.045	0.286	0.384	0.14
			654	0.042	0.112	0.342	0.14		654	0.042	0.14	0.133	0.146		654	0.05	0.285	0.506	0.14		654	0.046	0.285	0.146	0.14		654	0.05	0.046	0.285	0.385	0.14
			655	0.042	0.112	0.342	0.139		655	0.043	0.139	0.132	0.145		655	0.05	0.286	0.506	0.139		655	0.046	0.286	0.146	0.139		655	0.05	0.046	0.286	0.387	0.139
			656	0.042	0.111	0.342	0.139		656	0.042	0.139	0.132	0.146		656	0.05	0.286	0.506	0.139		656	0.047	0.286	0.147	0.139		656	0.05	0.047	0.286	0.385	0.139
			657	0.042	0.111	0.342	0.139		657	0.042	0.139	0.131	0.146		657	0.05	0.286	0.507	0.139		657	0.047	0.286	0.146	0.139		657	0.05	0.047	0.286	0.385	0.139
			658	0.041	0.11	0.342	0.138		658	0.042	0.138	0.132	0.145		658	0.05	0.285	0.507	0.138		658	0.049	0.285	0.146	0.138		658	0.05	0.049	0.285	0.387	0.138
			659	0.041	0.11	0.341	0.137		659	0.043	0.137	0.133	0.147		659	0.05	0.288	0.509	0.137		659	0.051	0.288	0.147	0.137		659	0.05	0.051	0.288	0.387	0.137
			660	0.042	0.11	0.342	0.138		660	0.043	0.138	0.131	0.146		660	0.05	0.286	0.509	0.138		660	0.05	0.286	0.146	0.138		660	0.05	0.05	0.286	0.386	0.138
			661	0.042	0.11	0.342	0.138		661	0.042	0.138	0.131	0.146		661	0.05	0.286	0.508	0.138		661	0.051	0.286	0.146	0.138		661	0.05	0.051	0.286	0.387	0.138
			662	0.042	0.11	0.343	0.137		662	0.042	0.137	0.131	0.146		662	0.05	0.286	0.507	0.137		662	0.052	0.286	0.145	0.137		662	0.05	0.052	0.286	0.386	0.137
			663	0.042	0.11	0.343	0.137		663	0.042	0.137	0.131	0.146		663	0.05	0.286	0.508	0.137		663	0.053	0.286	0.146	0.137		663	0.05	0.053	0.286	0.387	0.137
			664	0.042	0.11	0.343	0.137		664	0.043	0.137	0.131	0.146		664	0.05	0.286	0.508	0.137		664	0.054	0.286	0.146	0.137		664	0.05	0.054	0.286	0.387	0.137
			665	0.043	0.11	0.344	0.137		665	0.042	0.137	0.132	0.146		665	0.05	0.287	0.509	0.137		665	0.055	0.287	0.146	0.137		665	0.05	0.055	0.287	0.387	0.137
			666	0.042	0.109	0.343	0.136		666	0.044	0.136	0.132	0.147		666	0.05	0.285	0.51	0.136		666	0.056	0.285	0.146	0.136		666	0.05	0.056	0.285	0.387	0.136
			667	0.042	0.109	0.344	0.136		667	0.043	0.136	0.132	0.146		667	0.05	0.287	0.51	0.136		667	0.058	0.287	0.146	0.136		667	0.05	0.058	0.287	0.388	0.136
			668	0.042	0.109	0.343	0.136		668	0.043	0.136	0.133	0.146		668	0.05	0.286	0.509	0.136		668	0.059	0.286	0.146	0.136		668	0.05	0.059	0.286	0.388	0.136
			669	0.042	0.108	0.343	0.135		669	0.043	0.135	0.132	0.146		669	0.05	0.286	0.509	0.135		669	0.06	0.286	0.146	0.135		669	0.05	0.06	0.286	0.387	0.135
			670	0.043	0.108	0.344	0.135		670	0.042	0.135	0.132	0.146		670	0.05	0.286	0.508	0.135		670	0.06	0.286	0.146	0.135		670	0.05	0.06	0.286	0.387	0.135
			671	0.043	0.108	0.343	0.135		671	0.043	0.135	0.131	0.147		671	0.051	0.286	0.509	0.135		671	0.061	0.286	0.145	0.135		671	0.051	0.061	0.286	0.387	0.135
			672	0.043	0.108	0.343	0.135		672	0.044	0.135	0.132	0.147		672	0.05	0.287	0.509	0.135		672	0.063	0.287	0.146	0.135		672	0.05	0.063	0.287	0.387	0.135
			673	0.043	0.108	0.344	0.134		673	0.044	0.134	0.132	0.147		673	0.051	0.287	0.511	0.134		673	0.064	0.287	0.147	0.134		673	0.051	0.064	0.287	0.388	0.134
			674	0.042	0.108	0.343	0.134		674	0.043	0.134	0.133	0.147		674	0.051	0.287	0.511	0.134		674	0.065	0.287	0.146	0.134		674	0.051	0.065	0.287	0.387	0.134
			675	0.042	0.107	0.344	0.133		675	0.043	0.133	0.132	0.146		675	0.05	0.286	0.511	0.133		675	0.065	0.286	0.144	0.133		675	0.05	0.065	0.286	0.387	0.133
			676	0.043	0.107	0.344	0.133		676	0.043	0.133	0.131	0.146		676	0.049	0.287	0.511	0.133		676	0.066	0.287	0.145	0.133		676	0.049	0.066	0.287	0.388	0.133
			677	0.042	0.106	0.343	0.132		677	0.043	0.132	0.131	0.147		677	0.05	0.285	0.51	0.132		677	0.068	0.285	0.144	0.132		677	0.05	0.068	0.285	0.386	0.132
			678	0.042	0.107	0.344	0.133		678	0.043	0.133	0.132	0.145		678	0.051	0.286	0.51	0.133		678	0.069	0.286	0.145	0.133		678	0.051	0.069	0.286	0.389	0.133
			679	0.043	0.106	0.343	0.132		679	0.044	0.132	0.133	0.148		679	0.052	0.288	0.513	0.132		679	0.07	0.288	0.146	0.132		679	0.052	0.07	0.288	0.39	0.132
			680	0.042	0.105	0.343	0.131		680	0.043	0.131	0.131	0.146		680	0.05	0.285	0.51	0.131		680	0.07	0.285	0.143	0.131		680	0.05	0.07	0.285	0.387	0.131
			681	0.042	0.106	0.343	0.132		681	0.045	0.132	0.132	0.148		681	0.052	0.288	0.512	0.132		681	0.073	0.288	0.146	0.132		681	0.052	0.073	0.288	0.39	0.132
			682	0.043	0.106	0.343	0.131		682	0.044	0.131	0.131	0.147		682	0.05	0.287	0.512	0.131		682	0.073	0.287	0.145	0.131		682	0.05	0.073	0.287	0.388	0.131
			683	0.042	0.105	0.343	0.13		683	0.043	0.13	0.131	0.147		683	0.05	0.286	0.511	0.13		683	0.075	0.286	0.144	0.13		683	0.05	0.075	0.286	0.389	0.13
			684	0.043	0.105	0.344	0.131		684	0.044	0.131	0.132	0.147		684	0.05	0.286	0.512	0.131		684	0.075	0.286	0.145	0.131		684	0.05	0.075	0.286	0.39	0.131
			685	0.043	0.105	0.343	0.13		685	0.045	0.13	0.132	0.148		685	0.05	0.286	0.513	0.13		685	0.076	0.286	0.145	0.13		685	0.05	0.076	0.286	0.389	0.13
			686	0.042	0.104	0.343	0.13		686	0.044	0.13	0.13	0.146		686	0.049	0.285	0.511	0.13		686	0.077	0.285	0.143	0.13		686	0.049	0.077	0.285	0.388	0.13
			687	0.042	0.104	0.343	0.13		687	0.044	0.13	0.131	0.147		687	0.05	0.286	0.512	0.13		687	0.079	0.286	0.144	0.13		687	0.05	0.079	0.286	0.388	0.13
			688	0.042	0.103	0.343	0.128		688	0.043	0.128	0.132	0.146		688	0.051	0.286	0.511	0.128		688	0.08	0.286	0.143	0.128		688	0.051	0.08	0.286	0.388	0.128
			689	0.042	0.104	0.343	0.129		689	0.043	0.129	0.131	0.147		689	0.05	0.285	0.512	0.129		689	0.08	0.285	0.144	0.129		689	0.05	0.08	0.285	0.388	0.129
			690	0.042	0.104	0.344	0.128		690	0.045	0.128	0.13	0.147		690	0.05	0.286	0.513	0.128		690	0.082	0.286	0.145	0.128		690	0.05	0.082	0.286	0.389	0.128
			691	0.042	0.103	0.344	0.128		691	0.044	0.128	0.129	0.146		691	0.05	0.285	0.512	0.128		691	0.082	0.285	0.143	0.128		691	0.05	0.082	0.285	0.389	0.128
			692	0.042	0.103	0.343	0.127		692	0.045	0.127	0.13	0.147		692	0.051	0.286	0.512	0.127		692	0.085	0.286	0.145	0.127		692	0.051	0.085	0.286	0.39	0.127
			693	0.042	0.103	0.343	0.127		693	0.044	0.127	0.131	0.147		693	0.049	0.286	0.512	0.127		693	0.084	0.286	0.143	0.127		693	0.049	0.084	0.286	0.389	0.127
			694	0.043	0.103	0.344	0.128		694	0.044	0.128	0.132	0.147		694	0.049	0.285	0.512	0.128		694	0.086	0.285	0.144	0.128		694	0.049	0.086	0.285	0.389	0.128
			695	0.043	0.103	0.344	0.127		695	0.043	0.127	0.129	0.146		695	0.05	0.284	0.512	0.127		695	0.087	0.284	0.143	0.127		695	0.05	0.087	0.284	0.389	0.127
			696	0.042	0.102	0.343	0.127		696	0.043	0.127	0.131	0.147		696	0.05	0.285	0.511	0.127		696	0.088	0.285	0.144	0.127		696	0.05	0.088	0.285	0.389	0.127
			697	0.042	0.102	0.344	0.127		697	0.044	0.127	0.131	0.148		697	0.051	0.287	0.513	0.127		697	0.09	0.287	0.144	0.127		697	0.051	0.09	0.287	0.39	0.127
			698	0.042	0.101	0.344	0.126		698	0.045	0.126	0.131	0.147		698	0.051	0.286	0.512	0.126		698	0.091	0.286	0.144	0.126		698	0.051	0.091	0.286	0.389	0.126
			699	0.042	0.102	0.343	0.126		699	0.045	0.126	0.13	0.149		699	0.05	0.286	0.512	0.126		699	0.093	0.286	0.143	0.126		699	0.05	0.093	0.286	0.389	0.126
			700	0.042	0.101	0.344	0.126		700	0.044	0.126	0.13	0.147		700	0.049	0.286	0.511	0.126		700	0.093	0.286	0.143	0.126		700	0.049	0.093	0.286	0.389	0.126
			701	0.042	0.101	0.344	0.126		701	0.046	0.126	0.131	0.149		701	0.051	0.287	0.515	0.126		701	0.096	0.287	0.145	0.126		701	0.051	0.096	0.287	0.39	0.126
			702	0.042	0.1	0.343	0.124		702	0.043	0.124	0.129	0.146		702	0.05	0.286	0.512	0.124		702	0.094	0.286	0.142	0.124		702	0.05	0.094	0.286	0.389	0.124
			703	0.043	0.101	0.344	0.125		703	0.044	0.125	0.13	0.147		703	0.05	0.287	0.514	0.125		703	0.096	0.287	0.143	0.125		703	0.05	0.096	0.287	0.389	0.125
			704	0.043	0.101	0.343	0.125		704	0.043	0.125	0.129	0.149		704	0.049	0.286	0.512	0.125		704	0.096	0.286	0.142	0.125		704	0.049	0.096	0.286	0.389	0.125
			705	0.043	0.101	0.344	0.125		705	0.043	0.125	0.13	0.146		705	0.051	0.284	0.513	0.125		705	0.098	0.284	0.141	0.125		705	0.051	0.098	0.284	0.388	0.125
			706	0.043	0.1	0.343	0.125		706	0.045	0.125	0.128	0.148		706	0.051	0.286	0.513	0.125		706	0.1	0.286	0.143	0.125		706	0.051	0.1	0.286	0.389	0.125
			707	0.042	0.099	0.343	0.124		707	0.044	0.124	0.129	0.148		707	0.051	0.287	0.515	0.124		707	0.1	0.287	0.143	0.124		707	0.051	0.1	0.287	0.39	0.124
			708	0.042	0.099	0.343	0.123		708	0.044	0.123	0.129	0.148		708	0.051	0.285	0.514	0.123		708	0.103	0.285	0.142	0.123		708	0.051	0.103	0.285	0.389	0.123
			709	0.042	0.099	0.343	0.123		709	0.044	0.123	0.128	0.146		709	0.05	0.286	0.513	0.123		709	0.102	0.286	0.141	0.123		709	0.05	0.102	0.286	0.389	0.123
			710	0.042	0.099	0.343	0.123		710	0.043	0.123	0.129	0.147		710	0.049	0.285	0.515	0.123		710	0.103	0.285	0.14	0.123		710	0.049	0.103	0.285	0.387	0.123
			711	0.042	0.099	0.343	0.122		711	0.045	0.122	0.129	0.147		711	0.052	0.286	0.515	0.122		711	0.105	0.286	0.142	0.122		711	0.052	0.105	0.286	0.39	0.122
			712	0.042	0.098	0.343	0.122		712	0.045	0.122	0.13	0.148		712	0.051	0.286	0.516	0.122		712	0.107	0.286	0.142	0.122		712	0.051	0.107	0.286	0.389	0.122
			713	0.042	0.099	0.343	0.122		713	0.045	0.122	0.131	0.148		713	0.051	0.286	0.516	0.122		713	0.107	0.286	0.141	0.122		713	0.051	0.107	0.286	0.389	0.122
			714	0.041	0.097	0.342	0.121		714	0.045	0.121	0.129	0.147		714	0.051	0.286	0.517	0.121		714	0.109	0.286	0.141	0.121		714	0.051	0.109	0.286	0.39	0.121
			715	0.042	0.098	0.342	0.121		715	0.044	0.121	0.13	0.147		715	0.05	0.285	0.514	0.121		715	0.109	0.285	0.14	0.121		715	0.05	0.109	0.285	0.388	0.121
			716	0.041	0.097	0.341	0.12		716	0.044	0.12	0.129	0.146		716	0.05	0.285	0.514	0.12		716	0.11	0.285	0.14	0.12		716	0.05	0.11	0.285	0.388	0.12
			717	0.041	0.097	0.341	0.12		717	0.044	0.12	0.13	0.146		717	0.05	0.284	0.515	0.12		717	0.111	0.284	0.14	0.12		717	0.05	0.111	0.284	0.388	0.12
			718	0.041	0.096	0.341	0.119		718	0.045	0.119	0.13	0.147		718	0.051	0.285	0.517	0.119		718	0.111	0.285	0.139	0.119		718	0.051	0.111	0.285	0.388	0.119
			719	0.04	0.096	0.339	0.118		719	0.044	0.118	0.129	0.146		719	0.05	0.283	0.516	0.118		719	0.112	0.283	0.139	0.118		719	0.05	0.112	0.283	0.388	0.118
			720	0.041	0.096	0.34	0.119		720	0.044	0.119	0.129	0.147		720	0.051	0.283	0.516	0.119		720	0.113	0.283	0.14	0.119		720	0.051	0.113	0.283	0.387	0.119
			721	0.041	0.095	0.34	0.118		721	0.044	0.118	0.128	0.146		721	0.049	0.283	0.517	0.118		721	0.114	0.283	0.138	0.118		721	0.049	0.114	0.283	0.387	0.118
			722	0.04	0.095	0.338	0.118		722	0.045	0.118	0.128	0.146		722	0.05	0.284	0.517	0.118		722	0.114	0.284	0.138	0.118		722	0.05	0.114	0.284	0.386	0.118
			723	0.04	0.095	0.338	0.117		723	0.044	0.117	0.128	0.145		723	0.049	0.281	0.519	0.117		723	0.115	0.281	0.136	0.117		723	0.049	0.115	0.281	0.387	0.117
			724	0.04	0.094	0.337	0.117		724	0.044	0.117	0.129	0.145		724	0.05	0.283	0.519	0.117		724	0.117	0.283	0.136	0.117		724	0.05	0.117	0.283	0.384	0.117
			725	0.04	0.094	0.337	0.117		725	0.044	0.117	0.129	0.146		725	0.049	0.282	0.52	0.117		725	0.117	0.282	0.137	0.117		725	0.049	0.117	0.282	0.386	0.117
			726	0.039	0.093	0.336	0.116		726	0.044	0.116	0.128	0.144		726	0.049	0.282	0.52	0.116		726	0.118	0.282	0.136	0.116		726	0.049	0.118	0.282	0.385	0.116
			727	0.04	0.094	0.337	0.116		727	0.044	0.116	0.127	0.144		727	0.049	0.282	0.52	0.116		727	0.118	0.282	0.135	0.116		727	0.049	0.118	0.282	0.384	0.116
			728	0.039	0.093	0.336	0.116		728	0.043	0.116	0.127	0.145		728	0.048	0.281	0.518	0.116		728	0.119	0.281	0.135	0.116		728	0.048	0.119	0.281	0.385	0.116
			729	0.039	0.093	0.337	0.116		729	0.044	0.116	0.129	0.143		729	0.048	0.282	0.519	0.116		729	0.118	0.282	0.135	0.116		729	0.048	0.118	0.282	0.385	0.116
			730	0.039	0.093	0.336	0.115		730	0.044	0.115	0.128	0.146		730	0.049	0.282	0.52	0.115		730	0.121	0.282	0.136	0.115		730	0.049	0.121	0.282	0.387	0.115
			731	0.039	0.093	0.337	0.115		731	0.046	0.115	0.129	0.145		731	0.051	0.282	0.521	0.115		731	0.123	0.282	0.136	0.115		731	0.051	0.123	0.282	0.386	0.115
			732	0.04	0.093	0.336	0.115		732	0.043	0.115	0.129	0.144		732	0.05	0.28	0.52	0.115		732	0.123	0.28	0.135	0.115		732	0.05	0.123	0.28	0.386	0.115
			733	0.04	0.092	0.335	0.114		733	0.043	0.114	0.128	0.144		733	0.048	0.28	0.52	0.114		733	0.123	0.28	0.134	0.114		733	0.048	0.123	0.28	0.383	0.114
			734	0.039	0.092	0.335	0.113		734	0.045	0.113	0.128	0.145		734	0.05	0.281	0.518	0.113		734	0.126	0.281	0.134	0.113		734	0.05	0.126	0.281	0.386	0.113
			735	0.039	0.092	0.335	0.114		735	0.045	0.114	0.128	0.145		735	0.049	0.282	0.521	0.114		735	0.127	0.282	0.134	0.114		735	0.049	0.127	0.282	0.387	0.114
			736	0.04	0.092	0.336	0.113		736	0.043	0.113	0.127	0.144		736	0.049	0.281	0.519	0.113		736	0.126	0.281	0.134	0.113		736	0.049	0.126	0.281	0.385	0.113
			737	0.039	0.092	0.335	0.113		737	0.044	0.113	0.128	0.145		737	0.05	0.282	0.522	0.113		737	0.128	0.282	0.135	0.113		737	0.05	0.128	0.282	0.385	0.113
			738	0.039	0.091	0.336	0.113		738	0.044	0.113	0.129	0.145		738	0.05	0.282	0.524	0.113		738	0.13	0.282	0.133	0.113		738	0.05	0.13	0.282	0.387	0.113
			739	0.04	0.092	0.336	0.113		739	0.042	0.113	0.127	0.143		739	0.048	0.281	0.52	0.113		739	0.128	0.281	0.133	0.113		739	0.048	0.128	0.281	0.385	0.113
			740	0.039	0.092	0.334	0.112		740	0.043	0.112	0.125	0.144		740	0.047	0.281	0.522	0.112		740	0.13	0.281	0.133	0.112		740	0.047	0.13	0.281	0.385	0.112
			741	0.04	0.092	0.336	0.113		741	0.046	0.113	0.127	0.145		741	0.051	0.283	0.522	0.113		741	0.131	0.283	0.134	0.113		741	0.051	0.131	0.283	0.387	0.113
			742	0.04	0.091	0.335	0.113		742	0.046	0.113	0.126	0.144		742	0.049	0.281	0.522	0.113		742	0.134	0.281	0.134	0.113		742	0.049	0.134	0.281	0.387	0.113
			743	0.04	0.091	0.335	0.112		743	0.047	0.112	0.126	0.146		743	0.05	0.285	0.521	0.112		743	0.134	0.285	0.134	0.112		743	0.05	0.134	0.285	0.386	0.112
			744	0.04	0.091	0.337	0.112		744	0.044	0.112	0.127	0.145		744	0.049	0.281	0.523	0.112		744	0.134	0.281	0.135	0.112		744	0.049	0.134	0.281	0.387	0.112
			745	0.04	0.091	0.336	0.112		745	0.045	0.112	0.126	0.145		745	0.049	0.283	0.522	0.112		745	0.135	0.283	0.134	0.112		745	0.049	0.135	0.283	0.389	0.112
			746	0.04	0.091	0.336	0.113		746	0.045	0.113	0.128	0.146		746	0.051	0.284	0.523	0.113		746	0.138	0.284	0.136	0.113		746	0.051	0.138	0.284	0.389	0.113
			747	0.039	0.09	0.335	0.111		747	0.045	0.111	0.129	0.145		747	0.049	0.283	0.522	0.111		747	0.136	0.283	0.133	0.111		747	0.049	0.136	0.283	0.388	0.111
			748	0.039	0.09	0.335	0.111		748	0.045	0.111	0.126	0.146		748	0.049	0.282	0.522	0.111		748	0.139	0.282	0.133	0.111		748	0.049	0.139	0.282	0.39	0.111
			749	0.039	0.09	0.336	0.11		749	0.046	0.11	0.129	0.148		749	0.05	0.284	0.524	0.11		749	0.14	0.284	0.134	0.11		749	0.05	0.14	0.284	0.388	0.11
			750	0.039	0.09	0.335	0.11		750	0.044	0.11	0.126	0.147		750	0.05	0.283	0.522	0.11		750	0.14	0.283	0.133	0.11		750	0.05	0.14	0.283	0.388	0.11
			751	0.04	0.09	0.337	0.11		751	0.043	0.11	0.126	0.145		751	0.048	0.281	0.525	0.11		751	0.14	0.281	0.132	0.11		751	0.048	0.14	0.281	0.389	0.11
			752	0.04	0.09	0.337	0.111		752	0.046	0.111	0.128	0.144		752	0.051	0.285	0.526	0.111		752	0.143	0.285	0.134	0.111		752	0.051	0.143	0.285	0.387	0.111
			753	0.04	0.089	0.337	0.11		753	0.043	0.11	0.127	0.143		753	0.048	0.283	0.524	0.11		753	0.141	0.283	0.134	0.11		753	0.048	0.141	0.283	0.386	0.11
			754	0.039	0.089	0.336	0.109		754	0.043	0.109	0.128	0.144		754	0.048	0.284	0.525	0.109		754	0.142	0.284	0.133	0.109		754	0.048	0.142	0.284	0.389	0.109
			755	0.04	0.089	0.336	0.109		755	0.045	0.109	0.126	0.145		755	0.048	0.282	0.523	0.109		755	0.143	0.282	0.132	0.109		755	0.048	0.143	0.282	0.387	0.109
			756	0.039	0.088	0.336	0.109		756	0.044	0.109	0.126	0.143		756	0.048	0.283	0.524	0.109		756	0.142	0.283	0.131	0.109		756	0.048	0.142	0.283	0.388	0.109
			757	0.039	0.088	0.336	0.109		757	0.044	0.109	0.127	0.144		757	0.049	0.283	0.526	0.109		757	0.145	0.283	0.133	0.109		757	0.049	0.145	0.283	0.389	0.109
			758	0.04	0.088	0.336	0.108		758	0.044	0.108	0.128	0.146		758	0.049	0.284	0.526	0.108		758	0.147	0.284	0.133	0.108		758	0.049	0.147	0.284	0.39	0.108
			759	0.039	0.089	0.335	0.109		759	0.044	0.109	0.126	0.144		759	0.047	0.282	0.526	0.109		759	0.147	0.282	0.132	0.109		759	0.047	0.147	0.282	0.388	0.109
			760	0.039	0.088	0.336	0.108		760	0.043	0.108	0.128	0.144		760	0.047	0.284	0.524	0.108		760	0.147	0.284	0.132	0.108		760	0.047	0.147	0.284	0.388	0.108
			761	0.039	0.088	0.336	0.108		761	0.044	0.108	0.126	0.145		761	0.048	0.281	0.525	0.108		761	0.148	0.281	0.133	0.108		761	0.048	0.148	0.281	0.389	0.108
			762	0.039	0.088	0.337	0.108		762	0.044	0.108	0.126	0.144		762	0.05	0.281	0.524	0.108		762	0.149	0.281	0.132	0.108		762	0.05	0.149	0.281	0.387	0.108
			763	0.04	0.088	0.335	0.107		763	0.043	0.107	0.126	0.144		763	0.047	0.28	0.526	0.107		763	0.148	0.28	0.131	0.107		763	0.047	0.148	0.28	0.388	0.107
			764	0.04	0.088	0.336	0.108		764	0.046	0.108	0.129	0.147		764	0.051	0.283	0.528	0.108		764	0.151	0.283	0.134	0.108		764	0.051	0.151	0.283	0.39	0.108
			765	0.04	0.088	0.336	0.108		765	0.045	0.108	0.127	0.145		765	0.049	0.283	0.526	0.108		765	0.15	0.283	0.133	0.108		765	0.049	0.15	0.283	0.388	0.108
			766	0.04	0.088	0.336	0.107		766	0.044	0.107	0.126	0.144		766	0.049	0.282	0.526	0.107		766	0.151	0.282	0.131	0.107		766	0.049	0.151	0.282	0.389	0.107
			767	0.04	0.087	0.337	0.107		767	0.045	0.107	0.128	0.146		767	0.049	0.282	0.53	0.107		767	0.153	0.282	0.131	0.107		767	0.049	0.153	0.282	0.389	0.107
			768	0.039	0.087	0.335	0.106		768	0.045	0.106	0.127	0.147		768	0.049	0.282	0.531	0.106		768	0.152	0.282	0.132	0.106		768	0.049	0.152	0.282	0.389	0.106
			769	0.039	0.086	0.335	0.106		769	0.045	0.106	0.126	0.146		769	0.049	0.282	0.529	0.106		769	0.153	0.282	0.132	0.106		769	0.049	0.153	0.282	0.391	0.106
			770	0.039	0.087	0.336	0.106		770	0.045	0.106	0.126	0.144		770	0.049	0.281	0.528	0.106		770	0.154	0.281	0.132	0.106		770	0.049	0.154	0.281	0.391	0.106
			771	0.039	0.087	0.336	0.107		771	0.045	0.107	0.127	0.146		771	0.049	0.282	0.528	0.107		771	0.155	0.282	0.132	0.107		771	0.049	0.155	0.282	0.39	0.107
			772	0.038	0.087	0.336	0.106		772	0.044	0.106	0.127	0.145		772	0.049	0.282	0.527	0.106		772	0.154	0.282	0.132	0.106		772	0.049	0.154	0.282	0.391	0.106
			773	0.038	0.085	0.336	0.105		773	0.047	0.105	0.125	0.145		773	0.049	0.283	0.53	0.105		773	0.157	0.283	0.132	0.105		773	0.049	0.157	0.283	0.391	0.105
			774	0.039	0.087	0.336	0.106		774	0.045	0.106	0.127	0.147		774	0.049	0.281	0.53	0.106		774	0.157	0.281	0.133	0.106		774	0.049	0.157	0.281	0.39	0.106
			775	0.039	0.086	0.337	0.106		775	0.045	0.106	0.127	0.147		775	0.05	0.283	0.529	0.106		775	0.157	0.283	0.133	0.106		775	0.05	0.157	0.283	0.391	0.106
			776	0.039	0.086	0.336	0.105		776	0.045	0.105	0.126	0.145		776	0.05	0.282	0.53	0.105		776	0.157	0.282	0.132	0.105		776	0.05	0.157	0.282	0.391	0.105
			777	0.038	0.085	0.336	0.105		777	0.046	0.105	0.127	0.147		777	0.05	0.281	0.531	0.105		777	0.158	0.281	0.132	0.105		777	0.05	0.158	0.281	0.39	0.105
			778	0.039	0.086	0.336	0.105		778	0.044	0.105	0.126	0.145		778	0.048	0.281	0.531	0.105		778	0.158	0.281	0.132	0.105		778	0.048	0.158	0.281	0.39	0.105
			779	0.038	0.086	0.337	0.104		779	0.046	0.104	0.126	0.144		779	0.049	0.281	0.531	0.104		779	0.158	0.281	0.131	0.104		779	0.049	0.158	0.281	0.39	0.104
			780	0.038	0.085	0.336	0.104		780	0.044	0.104	0.125	0.145		780	0.047	0.28	0.531	0.104		780	0.157	0.28	0.131	0.104		780	0.047	0.157	0.28	0.388	0.104
			781	0.038	0.085	0.337	0.105		781	0.045	0.105	0.126	0.145		781	0.049	0.281	0.529	0.105		781	0.159	0.281	0.132	0.105		781	0.049	0.159	0.281	0.389	0.105
			782	0.038	0.085	0.337	0.104		782	0.046	0.104	0.126	0.146		782	0.048	0.281	0.53	0.104		782	0.159	0.281	0.131	0.104		782	0.048	0.159	0.281	0.39	0.104
			783	0.038	0.085	0.337	0.104		783	0.046	0.104	0.128	0.146		783	0.05	0.282	0.533	0.104		783	0.161	0.282	0.133	0.104		783	0.05	0.161	0.282	0.392	0.104
			784	0.038	0.085	0.337	0.104		784	0.047	0.104	0.127	0.148		784	0.051	0.283	0.533	0.104		784	0.162	0.283	0.134	0.104		784	0.051	0.162	0.283	0.393	0.104
			785	0.039	0.085	0.337	0.104		785	0.046	0.104	0.126	0.147		785	0.048	0.279	0.531	0.104		785	0.16	0.279	0.132	0.104		785	0.048	0.16	0.279	0.39	0.104
			786	0.039	0.085	0.337	0.104		786	0.046	0.104	0.125	0.145		786	0.048	0.28	0.53	0.104		786	0.162	0.28	0.132	0.104		786	0.048	0.162	0.28	0.39	0.104
			787	0.038	0.084	0.336	0.103		787	0.045	0.103	0.124	0.144		787	0.048	0.28	0.529	0.103		787	0.161	0.28	0.131	0.103		787	0.048	0.161	0.28	0.389	0.103
			788	0.039	0.084	0.337	0.103		788	0.047	0.103	0.126	0.147		788	0.05	0.28	0.532	0.103		788	0.162	0.28	0.133	0.103		788	0.05	0.162	0.28	0.391	0.103
			789	0.038	0.084	0.336	0.103		789	0.044	0.103	0.124	0.143		789	0.048	0.281	0.53	0.103		789	0.161	0.281	0.132	0.103		789	0.048	0.161	0.281	0.389	0.103
			790	0.038	0.084	0.336	0.103		790	0.047	0.103	0.126	0.146		790	0.049	0.28	0.532	0.103		790	0.164	0.28	0.133	0.103		790	0.049	0.164	0.28	0.39	0.103
			791	0.039	0.084	0.337	0.103		791	0.046	0.103	0.126	0.147		791	0.051	0.281	0.534	0.103		791	0.164	0.281	0.133	0.103		791	0.051	0.164	0.281	0.39	0.103
			792	0.039	0.084	0.336	0.102		792	0.047	0.102	0.124	0.145		792	0.049	0.28	0.532	0.102		792	0.163	0.28	0.133	0.102		792	0.049	0.163	0.28	0.391	0.102
			793	0.038	0.083	0.336	0.103		793	0.045	0.103	0.125	0.146		793	0.049	0.28	0.533	0.103		793	0.163	0.28	0.132	0.103		793	0.049	0.163	0.28	0.389	0.103
			794	0.038	0.083	0.337	0.102		794	0.046	0.102	0.125	0.145		794	0.048	0.28	0.533	0.102		794	0.162	0.28	0.132	0.102		794	0.048	0.162	0.28	0.39	0.102
			795	0.038	0.083	0.337	0.102		795	0.046	0.102	0.125	0.145		795	0.049	0.28	0.531	0.102		795	0.164	0.28	0.132	0.102		795	0.049	0.164	0.28	0.389	0.102
			796	0.038	0.083	0.337	0.102		796	0.047	0.102	0.125	0.147		796	0.05	0.282	0.532	0.102		796	0.165	0.282	0.134	0.102		796	0.05	0.165	0.282	0.39	0.102
			797	0.038	0.083	0.336	0.101		797	0.046	0.101	0.123	0.145		797	0.049	0.279	0.532	0.101		797	0.164	0.279	0.132	0.101		797	0.049	0.164	0.279	0.389	0.101
			798	0.039	0.083	0.337	0.101		798	0.047	0.101	0.125	0.146		798	0.049	0.281	0.532	0.101		798	0.164	0.281	0.134	0.101		798	0.049	0.164	0.281	0.39	0.101
			799	0.039	0.082	0.336	0.101		799	0.047	0.101	0.125	0.146		799	0.05	0.281	0.532	0.101		799	0.166	0.281	0.133	0.101		799	0.05	0.166	0.281	0.39	0.101
			800	0.038	0.081	0.336	0.1		800	0.044	0.1	0.124	0.146		800	0.049	0.28	0.531	0.1		800	0.165	0.28	0.132	0.1		800	0.049	0.165	0.28	0.388	0.1

## Sheet: Figure S4-S5
Figure S4a					Figure S4b					Figure S4c							Figure S5
2 Theta/º	Rh/ZIF-8	V/ZIF-8	ZIF-8		2 Theta/º	RhN4	2 Theta/º	VN4		2 Theta/º	ZIF-N/C	Fe-Cu-N6	2 Theta/º	FeN4	CuN4		cm-1	RhN4	VN4	FeN4	CuN4	Fe-Cu-N6
5	107930	6217.91	199579		5	63869.4	5	40132.5		5	20483.5	24099.3	5	56186.7	51148		202.919	127.206	318.675	361.843	475.545	672.396
5.01	107798	6287.33	199555		5.01	63345	5.02	39868.8		5.01	19810.7	25183.9	5.02	57471.4	51039.9		206.011	140.059	315.838	381.455	463.576	673.046
5.02	107992	6276.66	199533		5.02	62924.8	5.04	39889.4		5.02	19464.5	24327	5.04	58167.6	51064.2		209.1	124.086	286.254	382.049	451.444	670.421
5.03	107749	6373.07	199783		5.03	62368.6	5.06	38197.3		5.03	20382.8	23983.9	5.06	56675.9	50126.8		212.188	136.72	282.917	366.597	477.096	651.762
5.04	107612	6373.87	199580		5.04	61030.2	5.08	38957.7		5.04	19764.9	24104.1	5.08	56114.7	50402.6		215.275	128.547	283.014	379.344	467.667	677.17
5.05	107531	6377.06	199815		5.05	63251.4	5.1	38402.8		5.05	19376.1	24117.6	5.1	56307.3	49844.9		218.363	140.677	309.261	356.913	476.913	661.089
5.06	107780	6293.17	199708		5.06	63268.8	5.12	38286		5.06	19259.6	24174.3	5.12	55430	50145.4		221.448	136.05	304.628	394.207	466.839	698.418
5.07	107883	6271.61	199435		5.07	60282.4	5.14	38304.5		5.07	20108.5	23370.7	5.14	55992.7	49562.4		224.531	110.733	265.607	380.597	450.235	675.416
5.08	107872	6370.03	199598		5.08	61633.4	5.16	37315.4		5.08	19201.6	23151.3	5.16	56155.8	48651		227.614	126.199	309.382	376.269	477.459	664.918
5.09	107850	6303.17	199537		5.09	61795.8	5.18	37361.6		5.09	19237.4	23064.6	5.18	55737.6	48984.1		230.696	96.8395	259.043	368.78	451.317	651.317
5.1	107995	6276.48	199610		5.1	62504.6	5.2	37215.4		5.1	18408.3	22947	5.2	55450.8	48963.8		233.777	120.323	309.957	355.209	465.88	656.551
5.11	107972	6203.72	199520		5.11	61875.9	5.22	36577.4		5.11	18905.2	23783.6	5.22	55068.6	48223.1		236.857	95.4433	267.8	369.833	465.035	649.535
5.12	107933	6146.28	199628		5.12	60059.1	5.24	37236.3		5.12	20123.8	23460.6	5.24	55046.7	48118.3		239.935	123.181	270.78	347.57	445.917	639.731
5.13	107707	6225.37	199517		5.13	61573.6	5.26	35437.2		5.13	20723.1	23486.7	5.26	54379.2	47503.8		243.013	114.956	270.483	368.978	461.162	654.98
5.14	107536	6289.08	199424		5.14	60014.3	5.28	35859.8		5.14	19335.1	24767.2	5.28	53451	47164.8		246.09	94.9532	255.795	387.658	448.909	627.265
5.15	107736	6310.92	199517		5.15	60377.7	5.3	36123.7		5.15	18750.4	24458.8	5.3	53832.4	47925.2		249.166	103.329	263.786	344.808	464.808	649.322
5.16	107533	6197.61	199671		5.16	60647.1	5.32	35023.8		5.16	19020.1	23756.3	5.32	53371.9	47256.3		252.24	87.733	249.813	348.633	449.999	671.738
5.17	107834	6263.91	199662		5.17	60290.9	5.34	34930.7		5.17	18539.7	23128.9	5.34	53909.6	47397.2		255.314	104.612	292.136	368.296	450.895	650.895
5.18	107644	6273.02	199491		5.18	58091.9	5.36	34990.9		5.18	19344.8	23240.3	5.36	54214.7	47112.2		258.387	85.1343	274.932	316.309	430.049	642.568
5.19	107656	6317.01	199628		5.19	59152.1	5.38	34965.7		5.19	19700.4	23151.2	5.38	53205.5	46027		261.456	94.1719	242.625	380.299	449.987	646.842
5.2	107627	6285.66	199517		5.2	57524	5.4	34268.4		5.2	19582.7	23699.2	5.4	53473.4	47639.9		264.527	107.437	282.107	369.117	454.36	648.041
5.21	107882	6199.83	199498		5.21	58707.1	5.42	33226.2		5.21	18822.2	22923.3	5.42	52783.7	47360		267.596	96.0504	257.176	354.63	430.181	639.706
5.22	107847	6177.69	199754		5.22	59056.9	5.44	33415.7		5.22	19803.6	23500.6	5.44	51862.5	46324.5		270.665	125.931	285.444	352.648	456.704	679.026
5.23	107647	6247.94	199473		5.23	58861.3	5.46	33807.8		5.23	19341.9	23928.4	5.46	53159.9	45674.3		273.732	110.144	275.307	344.079	444.874	657.677
5.24	107794	6174.46	199866		5.24	57217.8	5.48	33854.1		5.24	18721	24013.7	5.48	52433.2	46120.1		276.797	119.08	291.714	370.502	439.143	648.773
5.25	107617	6200.53	199542		5.25	57868.2	5.5	32764.5		5.25	18663.5	22841.3	5.5	51179.5	44781.1		279.862	106.882	261.428	342.019	433.084	633.084
5.26	107468	6229.95	199362		5.26	59453.6	5.52	33153.3		5.26	18968.5	22914.4	5.52	52124.7	44786.4		282.927	102.719	253.739	361.332	458.825	645.964
5.27	107570	6230.89	199223		5.27	59519.1	5.54	32613.6		5.27	18893	22296.9	5.54	51285.3	44651.8		285.988	123.291	280.218	364.129	432.761	658.445
5.28	107835	6227.64	199386		5.28	58690.2	5.56	32118.3		5.28	19159	22692	5.56	50627.2	45356.4		289.051	93.5037	263.793	363.293	432.076	641.679
5.29	107715	6252.21	199644		5.29	58299.9	5.58	31916.4		5.29	18980.1	24043.1	5.58	51573.8	44482.3		292.112	117.56	243.233	355.736	450.234	643.859
5.3	107764	6277.21	199397		5.3	57590.3	5.6	32548		5.3	18329.1	24040.3	5.6	50712.4	44099.8		295.171	99.9803	268.262	348.016	439.47	639.47
5.31	107686	6196.54	199730		5.31	58505.1	5.62	31503.5		5.31	18723.3	23600.1	5.62	50931.6	44163.3		298.23	98.9143	285.333	362.36	444.502	650.811
5.32	107668	6234.36	199657		5.32	56986.7	5.64	30710.2		5.32	18879.1	23612.6	5.64	50289.3	44404.9		301.286	122.36	272.135	323.231	440.092	662.061
5.33	107556	6302.47	199503		5.33	57321	5.66	31802.4		5.33	18279.2	22664	5.66	50605.3	44147.2		304.344	105.071	266.73	347.076	435.839	642.086
5.34	107467	6174.51	199392		5.34	58232.8	5.68	31090.6		5.34	17880.1	22143.4	5.68	50743.7	43966.9		307.398	132.56	272.806	361.56	441.115	650.449
5.35	107687	6191.35	199280		5.35	57834.6	5.7	29520.5		5.35	18823.7	22904.1	5.7	50262.7	43026		310.453	95.5096	253.034	360.629	452.721	634.116
5.36	107852	6242.28	198981		5.36	57137.2	5.72	31405.1		5.36	18394.8	22805.7	5.72	49666.7	43064.5		313.506	103.021	263.265	369.146	427.297	611.835
5.37	107566	6258.32	199369		5.37	57293.3	5.74	30089.4		5.37	17463.8	22675	5.74	49693.3	42846.7		316.559	98.5542	258.791	353.069	432.958	648.385
5.38	107615	6240.48	199284		5.38	57382.5	5.76	29839.1		5.38	18169.1	22707.8	5.76	49762.9	42680.2		319.609	94.181	284.033	358.722	447.924	638.685
5.39	107765	6249.81	199188		5.39	56350.3	5.78	29378		5.39	17834.1	23171.7	5.78	49752.7	42835.5		322.661	93.9041	268.751	324.495	429.118	653.721
5.4	107718	6149.89	199025		5.4	56298.5	5.8	29803.5		5.4	18418.3	22781.1	5.8	49749.9	41730.2		325.709	81.753	238.952	358.084	441.211	613.556
5.41	107593	6129.72	199260		5.41	56244.8	5.82	30096.4		5.41	18483.3	22233.6	5.82	48602	41972.2		328.756	97.7066	275.781	361.122	435.036	650.398
5.42	107400	6204.13	199461		5.42	56286	5.84	29434.1		5.42	18353.2	22581.7	5.84	48895.9	42852.6		331.805	109.841	242.832	364.4	435.207	659.803
5.43	107562	6156.32	199231		5.43	55175	5.86	29771.8		5.43	19312.7	22619.4	5.86	48479.8	41961.9		334.85	94.1537	243.333	361.762	420.174	657.127
5.44	107706	6237.06	199112		5.44	56217	5.88	29685.4		5.44	18700.2	22994.4	5.88	48809.9	41239.6		337.894	98.5945	266.266	331.521	426.832	654.608
5.45	107535	6181.87	198834		5.45	55036.9	5.9	29023.8		5.45	17876.9	22526.1	5.9	49220.1	41109.7		340.937	107.15	259.732	325.981	430.511	642.887
5.46	107395	6202.91	199130		5.46	56194.4	5.92	27859		5.46	17765.4	22499.2	5.92	48051.4	40939.7		343.982	107.697	249.462	360.756	449.733	652.836
5.47	107509	6165.62	199434		5.47	56914.4	5.94	28587.2		5.47	18655.8	22733.8	5.94	48666.8	40797		347.023	112.254	276.4	324.13	437.911	644.13
5.48	107476	6148.9	199197		5.48	55791.6	5.96	27482.7		5.48	17429.8	22344.3	5.96	48251	41314.9		350.063	104.616	247.26	352.717	425.965	644.666
5.49	107533	6232.07	199155		5.49	56789.9	5.98	28254.7		5.49	17674.3	22612.2	5.98	47493.4	40587.3		353.103	92.8329	247.895	340.754	435.772	626.404
5.5	107564	6146.7	199287		5.5	54030.3	6	28179.6		5.5	17097.3	22155.4	6	46767.4	41458.7		356.141	64.71	252.236	350.606	436.194	639.322
5.51	107556	6180.61	199160		5.51	54172.5	6.02	27815.5		5.51	17756.1	21591.5	6.02	46814	40884.5		359.178	81.2902	234.008	326.004	439.736	667.94
5.52	107636	6148.97	199415		5.52	54112.8	6.04	27027.9		5.52	18061.8	22657.1	6.04	46307.8	40549.3		362.214	110.161	215.7	335.834	446.417	643.278
5.53	107325	6138.59	199430		5.53	53929.9	6.06	27071.7		5.53	18419.2	21773.8	6.06	47369.2	40863.4		365.249	106.392	265.192	351.941	446.791	640.503
5.54	107503	6157.19	199233		5.54	54360.8	6.08	27069.1		5.54	18060.5	22057.2	6.08	47463.7	40005.9		368.284	98.445	261.809	349.104	459.662	615.598
5.55	107593	6110.4	199260		5.55	53656.8	6.1	26661.9		5.55	17406.7	22447.9	6.1	46702.6	41039.9		371.317	102.644	205.308	361.844	434.608	628.309
5.56	107629	6152.06	199476		5.56	53339.1	6.12	27319.3		5.56	17891.2	22910.5	6.12	46792.5	39984.9		374.349	94.4085	258.128	342.884	443.994	656.587
5.57	107403	6144.01	199000		5.57	54543.2	6.14	27122.6		5.57	17746	22613.6	6.14	46435	39606		377.38	94.2018	253.995	348.895	453.17	650.025
5.58	107409	6190.32	199256		5.58	52951.7	6.16	26367.3		5.58	16794.6	22037.3	6.16	46279.7	39563.3		380.411	93.8638	223.276	364.125	449.59	652.73
5.59	107566	6176.22	198911		5.59	54746.5	6.18	26335.3		5.59	18193.5	22502.7	6.18	46509.1	39039.6		383.44	105.665	263.976	332.187	427.125	633.39
5.6	107406	6207.79	199268		5.6	54539	6.2	26337.4		5.6	17711.8	22418.2	6.2	46216.9	38557.4		386.468	117.394	251.952	347.249	439.118	635.992
5.61	107449	6125.93	199158		5.61	54042.7	6.22	26055.2		5.61	17968.5	21699.7	6.22	46542.3	39238		389.495	108.833	225.062	352.934	432.384	623.026
5.62	107538	6177.13	199077		5.62	52541.5	6.24	26339.8		5.62	17651.8	21720.6	6.24	45903.1	38783.8		392.522	96.3221	231.999	336.885	431.975	650.658
5.63	107486	6138.92	199072		5.63	52623.8	6.26	26219.5		5.63	17320.1	21789.5	6.26	45762.9	38929.7		395.545	108.162	242.738	339.621	456.511	637.856
5.64	107480	6154.55	199093		5.64	52447.1	6.28	25756.9		5.64	17388.5	22137.1	6.28	45740.2	38155.9		398.569	79.6379	234.87	348.602	440.655	634.445
5.65	107351	6126.33	199077		5.65	53050.6	6.3	25314.1		5.65	17656.4	21720.5	6.3	45573.3	37819.5		401.592	103.59	249.341	348.249	462.046	634.136
5.66	107452	6238.02	199206		5.66	51672.6	6.32	25876.5		5.66	17477.3	21351.1	6.32	46242	38838.1		404.615	99.2536	256.27	338.55	433.779	633.779
5.67	107648	6149.01	199143		5.67	53721.7	6.34	25902.9		5.67	17587.8	22067.7	6.34	45297.3	38541		407.634	94.8726	218.567	344.26	439.534	645.715
5.68	107463	6065.81	199487		5.68	52208.7	6.36	24817.7		5.68	17075.2	22414.6	6.36	44510.6	38733.6		410.654	110.499	247.545	349.87	442.112	642.112
5.69	107395	6120.3	199138		5.69	52737.9	6.38	24943.9		5.69	17173.3	22559.8	6.38	45364.7	37679.1		413.673	98.0173	232.029	349.255	447.715	629.251
5.7	107427	6141.36	199047		5.7	52009	6.4	24737.3		5.7	17970.7	22665.8	6.4	44887.7	37532.3		416.69	101.564	209.22	367.071	431.806	634.876
5.71	107713	6079.45	199133		5.71	53681.7	6.42	24837.1		5.71	17364.3	22008.9	6.42	43938.3	37178.3		419.707	109.122	219.665	348.105	416.016	640.529
5.72	107597	6104.14	199247		5.72	51981.5	6.44	23682.6		5.72	17001	21450.5	6.44	44959.4	36812.1		422.721	124.689	226.521	347.67	434.02	649.316
5.73	107665	6104.45	198898		5.73	51924.1	6.46	24859.6		5.73	17930.9	21845.2	6.46	44624.1	37171.1		425.737	92.6574	229.841	344.313	436.812	630.701
5.74	107553	6166.26	199222		5.74	52384.5	6.48	23957.9		5.74	17547.9	21738.7	6.48	44407.3	37357		428.749	100.477	247.97	359.415	442.771	648.878
5.75	107460	6164.53	198864		5.75	51753.6	6.5	24316		5.75	16376.3	22002.7	6.5	44733.9	37260.8		431.762	108.372	229.581	344.09	409.135	642.719
5.76	107391	6113.63	198891		5.76	52001.4	6.52	23422.5		5.76	16519.8	22048.4	6.52	44275.1	37564		434.773	84.5675	214.941	344.104	439.678	639.678
5.77	107275	6142.3	199090		5.77	50800.2	6.54	23624.8		5.77	17353.5	21722.9	6.54	43142.3	36893		437.784	72.6829	233.303	341.086	430.549	618.335
5.78	107381	6188.7	199009		5.78	51801	6.56	23277.7		5.78	16160.2	21160.8	6.56	44269.3	36228.4		440.792	80.635	236.99	325.835	445.835	651.942
5.79	107334	6075.93	199190		5.79	51555.3	6.58	23281.1		5.79	17004.1	21602.4	6.58	44906	36834.9		443.8	104.439	233.3	356.351	433.601	630.547
5.8	107441	6079.83	199018		5.8	50000.1	6.6	24012.4		5.8	16321.5	22351.1	6.6	44623.4	37122.7		446.808	100.422	211.247	331.864	430.494	651.864
5.81	107131	6095.45	198791		5.81	50427.6	6.62	23174.4		5.81	17009.1	21709.9	6.62	43070.4	36481.6		449.814	84.4908	218.481	322.63	415.163	624.318
5.82	107171	6121.05	199274		5.82	50130.6	6.64	22857		5.82	16876.8	21877.1	6.64	43703	35975.9		452.818	84.4362	244.022	350.018	418.15	636.456
5.83	107632	6136.13	199201		5.83	50453.8	6.66	23206.7		5.83	17669	21031.7	6.66	43563.3	37559.7		455.821	92.3298	232.976	319.46	442.51	651.661
5.84	107278	6100.46	199114		5.84	50858.3	6.68	23150.1		5.84	16955.4	21452.3	6.68	42631.1	36715.8		458.826	88.3479	254.908	325.539	393.686	639.438
5.85	107430	6117.29	199042		5.85	50882.9	6.7	22976.8		5.85	16921.2	21691.6	6.7	42601.9	36818.2		461.827	88.3414	210.976	319.43	415.03	636.38
5.86	107407	6040.26	199376		5.86	50646.5	6.72	23175.2		5.86	17090.1	20861.9	6.72	43665.5	35796.2		464.828	104.183	225.59	319.409	430.259	627.21
5.87	107454	6044.07	199241		5.87	49705.7	6.74	22036.4		5.87	17169.4	21381.2	6.74	43120	35411		467.827	96.2012	210.872	325.442	430.197	636.295
5.88	107348	6130.17	199332		5.88	50213.1	6.76	22922.4		5.88	17025.8	21506.1	6.76	43267.4	35308.2		470.826	84.2087	228.995	322.26	414.834	623.976
5.89	107273	6083.61	198991		5.89	50729.2	6.78	22355.1		5.89	16447	21178.7	6.78	42919.8	34461.8		473.823	64.2602	217.769	319.007	429.873	593.337
5.9	107145	6167.03	199364		5.9	51304.8	6.8	21598.8		5.9	16818.5	21032.2	6.8	42282.9	36285.1		476.82	87.7954	210.132	297.447	399.2	623.53
5.91	107396	6117.11	199045		5.91	50800.3	6.82	21625.5		5.91	17013.8	21306.6	6.82	42886	35214.7		479.815	87.5458	220.682	315.382	420.196	623.233
5.92	107251	6074.6	199076		5.92	50444.4	6.84	21865.5		5.92	15846.2	22201.6	6.84	42864.9	35122.6		482.81	91.2235	169.302	318.081	416.851	616.851
5.93	107352	6074.99	198830		5.93	50244	6.86	22300.9		5.93	16892.5	20900.3	6.86	43007.6	35448.1		485.804	90.9505	183.484	305.627	422.599	595.342
5.94	107420	6072.3	198885		5.94	49029.7	6.88	22058.8		5.94	17144.8	20663.6	6.88	42538.9	34688.3		488.796	78.8891	212.15	296.239	401.117	607.166
5.95	107550	6045.23	199254		5.95	48379.9	6.9	22448.9		5.95	16277.5	20644.9	6.9	43620	35511.9		491.788	70.7914	244.368	314.065	397.823	612.923
5.96	107282	6092.52	198958		5.96	50181.2	6.92	21795.9		5.96	15437.9	21396.9	6.92	42383.8	34643.6		494.779	82.3211	204.113	298.664	421.68	612.632
5.97	107196	6091.3	198674		5.97	49490.1	6.94	21365.8		5.97	15792.3	21839.8	6.94	41899.3	34779.6		497.768	105.559	218.174	316.43	415.347	597.276
5.98	107403	6093.13	199016		5.98	50420.7	6.96	21073.7		5.98	15960.7	21043.5	6.96	41954.1	34747		500.757	93.5362	188.876	301.056	393.988	627.071
5.99	107463	6095.73	199095		5.99	49270.6	6.98	21132.7		5.99	16336.3	20350.2	6.98	41995.6	34759.8		503.743	89.3593	195.705	309.754	393.714	605.727
6	107116	6037.83	198985		6	50213.3	7	20870.5		6	15567	21656.7	7	41741.5	34742.1		506.729	93.0071	220.533	318.447	384.459	599.455
6.01	107413	6076.7	199036		6.01	49024.4	7.02	20827.4		6.01	16148.9	21457.3	7.02	42129.9	34461.2		509.715	84.9965	202.212	300.198	393.235	593.235
6.02	107355	6055.63	199032		6.02	49102.7	7.04	21287.4		6.02	17370.6	21137.7	7.04	41284.1	34050.4		512.7	77.0496	212.738	320.955	399.05	584.084
6.03	107265	6044.93	198911		6.03	49857	7.06	20414.5		6.03	16312.8	21009.9	7.06	41819.8	34261.1		515.682	76.9482	194.621	323.808	407.91	607.91
6.04	107256	6058.86	198999		6.04	49081.2	7.08	20883.6		6.04	16857.8	21765.6	7.08	41334.3	34986.4		518.665	76.9053	201.732	311.787	413.842	592.906
6.05	107270	6091.09	198990		6.05	48995.7	7.1	21039.4		6.05	16231.6	20517.5	7.1	41394	34408.8		521.647	80.8079	216.111	311.804	407.876	586.939
6.06	107362	6014.81	198969		6.06	48607.4	7.12	20682.3		6.06	15388.4	21692.1	7.12	41374.3	34847.9		524.625	61.4236	191.085	290.943	392.991	604.959
6.07	107281	6030.73	199074		6.07	48438.2	7.14	19929.5		6.07	16834.4	21494.1	7.14	41694.8	34244.1		527.605	80.9834	176.88	309.036	396.103	620.055
6.08	107272	6020.29	199045		6.08	49351.5	7.16	20422.9		6.08	16360.1	21169.2	7.16	41061.1	33979.8		530.582	88.9238	202.262	282.258	399.261	590.272
6.09	107176	5989.41	199213		6.09	48579.1	7.18	20416.4		6.09	15763.2	20661.1	7.18	40926.5	34001		533.56	89.1136	227.741	285.46	420.457	608.46
6.1	107315	6093.06	198829		6.1	48847.4	7.2	19727.4		6.1	16114.5	20459.3	7.2	41106.1	34070.9		536.535	73.7138	195.66	318.726	393.683	602.692
6.11	107314	5975.49	198898		6.11	47546.4	7.22	20448.6		6.11	16786.3	20120.6	7.22	41193.9	34163.4		539.511	54.3854	221.254	300.979	405.947	599.934
6.12	107291	6100.04	199044		6.12	47426.3	7.24	19861.9		6.12	16753.7	20726.9	7.24	40449.6	33298.6		542.484	81.9714	196.344	325.338	391.153	609.215
6.13	107197	6058.1	198819		6.13	47883.5	7.26	19852.9		6.13	16738	20811	7.26	40155.5	33438.5		545.457	82.1937	193.065	301.526	394.4	606.456
6.14	107286	6054.53	199096		6.14	48259.8	7.28	19801		6.14	15873.9	21277.7	7.28	40248.6	33050.3		548.43	58.8652	178.892	301.778	412.725	591.604
6.15	107144	6055.19	198971		6.15	48447	7.3	19658.8		6.15	15344	20719.7	7.3	40246.9	33631		551.4	90.437	186.401	323.144	403.878	588.776
6.16	107128	6033.24	199046		6.16	47387.1	7.32	19970.6		6.16	15324.6	20399.9	7.32	40955.2	33211.1		554.369	94.5255	212.014	302.185	422.185	610.093
6.17	107445	6034.93	199055		6.17	47338.1	7.34	20270.4		6.17	16089.5	20309.1	7.34	39686.6	33134		557.339	114.309	270.274	341.647	464.672	655.598
6.18	107558	6014.75	199190		6.18	46525.9	7.36	18723.8		6.18	16168.1	21124.9	7.36	40183.6	32841.9		560.307	63.2501	205.043	314.511	404.251	604.251
6.19	107330	6093.65	198682		6.19	47078.6	7.38	20171.4		6.19	16235.6	21059.4	7.38	40988.4	33335.8		563.273	59.3254	205.061	311.499	410.316	601.238
6.2	107203	6064.41	198918		6.2	47042.9	7.4	18671.5		6.2	15805.5	20223.3	7.4	41195.5	32106.8		566.238	59.2825	190.462	281.183	380.006	607.233
6.21	107085	6077.89	198900		6.21	46983.2	7.42	19759.4		6.21	15714.2	21371.2	7.42	39748.3	33080		569.203	86.7008	183.044	299.203	413.156	625.25
6.22	107167	6064.39	199139		6.22	47744.8	7.44	19550.3		6.22	15507.9	20138.8	7.44	39652.4	31952.7		572.166	82.6097	193.689	317.137	425.053	612.97
6.23	107028	6095.45	199311		6.23	46755.2	7.46	19338.7		6.23	15508.2	20691.6	7.46	40024.5	32693.6		575.128	66.725	186.155	295.761	403.69	624.814
6.24	107284	6051.2	198801		6.24	47040.2	7.48	19683.6		6.24	16282	20265.3	7.48	39242.1	32420.7		578.092	90.0431	200.316	331.682	421.541	594.413
6.25	107195	6053.38	198982		6.25	47278.6	7.5	18659.9		6.25	15587.4	20389	7.5	39945.2	32594		581.052	66.3402	189.154	322.359	406.231	618.274
6.26	107236	6086.73	199141		6.26	46878.3	7.52	18387.4		6.26	15363.6	19796	7.52	39806.1	32355.3		584.01	97.4284	199.678	319.08	405.999	624.043
6.27	106986	6058.29	199246		6.27	48066	7.54	17774.9		6.27	15281.9	20597.1	7.54	39445.3	33068.7		586.969	77.6814	181.341	327.823	420.788	584.741
6.28	107306	6024.39	199352		6.28	46768.4	7.56	18393.2		6.28	15567.1	20375	7.56	39483.4	32578.3		589.926	93.0695	231.432	336.527	402.521	608.522
6.29	107164	6069.58	199172		6.29	47178	7.58	18438.3		6.29	15112.9	19814.9	7.58	39472.4	32031.3		592.883	77.2251	187.86	321.194	426.213	620.221
6.3	107198	6015.63	199189		6.3	46107	7.6	19188.4		6.3	15638.8	20472.6	7.6	39034.1	31800.8		595.839	65.2742	191.02	305.85	428.842	616.876
6.31	107248	5968.41	199191		6.31	45948.4	7.62	18312.3		6.31	15119	20297.7	7.62	39489	32327.2		598.793	76.6167	186.94	332.309	401.549	616.479
6.32	107407	5989.01	199177		6.32	45413.3	7.64	17887.9		6.32	15479.3	20327.8	7.64	39047.8	32464.1		601.747	72.393	186.412	293.07	433.93	616.05
6.33	107231	5973.96	199020		6.33	46340.3	7.66	18361.1		6.33	14773.4	20833.7	7.66	39159.6	31751.5		604.698	68.1849	182.314	331.31	409.673	597.777
6.34	107168	6016.53	199374		6.34	45487.9	7.68	18531.9		6.34	15594.1	20185.3	7.68	39229.6	32602.9		607.65	83.3117	192.518	307.098	436.004	597.412
6.35	106875	6011.83	199307		6.35	46051.7	7.7	18154.1		6.35	15553.2	20810.9	7.7	39107.6	31979.1		610.601	83.0192	206.309	297.844	426.736	629.699
6.36	107045	6027.78	199046		6.36	45304.6	7.72	17763.8		6.36	15951.4	20113.1	7.72	39830.3	32212.3		613.551	78.9307	191.726	312.358	420.518	632.358
6.37	107274	5985	199170		6.37	45673.2	7.74	17620		6.37	15034.5	19973.5	7.74	39350	32628.4		616.498	90.2719	163.052	329.852	438.025	611.413
6.38	107106	5933.09	199293		6.38	46277.3	7.76	18090.7		6.38	15190	20229.1	7.76	38963.1	31184.7		619.446	47.8581	198.285	305.996	423.042	608.271
6.39	107094	5935.97	199387		6.39	44992.9	7.78	17931.8		6.39	14380.6	20054.5	7.78	38756.9	31071.7		622.391	82.2782	187.44	305.819	422.867	619.915
6.4	107154	6011.41	199548		6.4	44622.8	7.8	18229.9		6.4	14920.9	20270.6	7.8	39022	31633.9		625.337	82.1508	169.554	326.31	419.762	610.912
6.41	107152	6063.65	199067		6.41	44369.6	7.82	17714.5		6.41	15956.6	20716.3	7.82	39023.5	31207.3		628.28	62.8848	194.178	320.274	416.689	610.793
6.42	107091	6016.2	199501		6.42	43548.7	7.84	17968.3		6.42	15162.9	20368.5	7.84	38677.4	31356.4		631.224	81.9844	179.937	302.508	410.719	613.666
6.43	107181	5959.71	199364		6.43	44002.9	7.86	17740		6.43	15309.5	19792.4	7.86	39221.2	31268.5		634.165	62.8224	179.926	317.234	410.711	610.711
6.44	107092	6015.59	199274		6.44	45059.7	7.88	17575.6		6.44	14203.3	19614.5	7.88	38254	31553.2		637.108	78.2027	197.697	311.414	410.778	622.57
6.45	107156	6031.64	199436		6.45	45668.3	7.9	17131.8		6.45	14889	20368.4	7.9	38567.2	31549.4		640.047	70.6497	187.257	320.414	384.366	593.216
6.46	107018	6021.35	199243		6.46	44739	7.92	17775.5		6.46	14725.6	20482.2	7.92	38793.5	31689.1		642.985	78.4783	169.781	314.723	425.866	605.198
6.47	107034	5963.47	199686		6.47	44253.9	7.94	17410.8		6.47	15615.8	20150.9	7.94	38251.1	31489.2		645.925	67.1319	191.313	294.272	408.361	605.406
6.48	107164	5939.03	199573		6.48	45364.6	7.96	17409.2		6.48	15155.1	20644.6	7.96	38461.8	30734.8		648.861	63.4529	177.383	318.154	441.112	614.486
6.49	107169	6059.81	199441		6.49	45043.9	7.98	16406.4		6.49	14576.6	20807.7	7.98	38836.4	31051.2		651.797	75.149	209.596	294.68	408.758	620.602
6.5	107068	6033.46	199322		6.5	44472.3	8	16691.6		6.5	14574	20262.9	8	38502.4	31226.1		654.732	67.5791	177.815	318.553	411.882	602.992
6.51	106967	5989.32	199445		6.51	44203.8	8.02	17734.8		6.51	14399.8	20850.8	8.02	37475.3	30818.1		657.667	71.5428	192.215	315.742	426.846	600.158
6.52	107142	5999.72	199781		6.52	45702.9	8.04	16876.9		6.52	15055.3	20148.5	8.04	38159.9	30725.9		660.6	79.3532	192.368	312.907	400.27	629.94
6.53	106978	6049.22	199539		6.53	44187.6	8.06	16888.1		6.53	15079.3	20635.3	8.06	38693.5	30785.4		663.532	56.2899	196.068	315.994	421.151	591.466
6.54	107102	6033.02	199365		6.54	43468.7	8.08	17647.2		6.54	15131.2	19463.2	8.08	38458.4	31250		666.462	71.8106	203.331	322.049	397.5	618.289
6.55	107134	6028.63	199732		6.55	44454.2	8.1	16402.9		6.55	14731.2	19897.6	8.1	38101.6	30634.1		669.392	64.1692	203.471	328.111	409.483	597.597
6.56	107150	6049.95	200198		6.56	44716.1	8.12	16308.6		6.56	14589.3	19616.4	8.12	38077.8	30159.4		672.321	64.2537	182.212	307.429	400.673	597.7
6.57	107157	6084.48	199769		6.57	45431.2	8.14	16906.1		6.57	13775.9	20471	8.14	37895.8	30217.8		675.249	79.8134	160.941	301.606	421.606	624.581
6.58	107337	6083.69	199700		6.58	45693.4	8.16	16565.4		6.58	15040.8	20300.8	8.16	38498.2	29997.3		678.176	48.9657	200.37	301.737	403.879	615.784
6.59	107040	5994.48	199984		6.59	45277.3	8.18	16942.8		6.59	14192.3	20169.3	8.18	37824	30707.9		681.102	64.5397	218.404	298.889	409.955	603.999
6.6	107157	6048.06	199767		6.6	44538.7	8.2	16488.9		6.6	14141.2	19795.9	8.2	38054.7	30150.8		684.027	60.7515	168.501	281.125	416.023	616.023
6.61	107163	6092.42	200012		6.61	44242.8	8.22	16741.6		6.61	14136.8	19930.6	8.22	37690.8	30559.4		686.952	49.1815	200.776	316.961	398.213	586.29
6.62	107237	6117.1	199936		6.62	43551.4	8.24	16578.8		6.62	14761.4	19586.4	8.24	37632.6	30686.9		689.873	72.4398	200.793	299.09	425.052	631.013
6.63	107180	6097.84	199923		6.63	43161.8	8.26	16866.3		6.63	14428.4	20692.9	8.26	37680.6	30401.8		692.795	84.0124	189.983	307.966	419.026	607.107
6.64	106845	6107.98	200225		6.64	43310.7	8.28	16309.9		6.64	13166.6	20145	8.28	37597.6	30428.9		695.716	45.1801	204.107	313.778	412.932	609.954
6.65	107113	6092.15	200162		6.65	44814.2	8.3	16864.1		6.65	14750.3	19476.9	8.3	38564.4	30189.9		698.637	56.6565	210.999	304.646	400.842	612.744
6.66	106989	6190.31	200061		6.66	44007.2	8.32	15633.1		6.66	14219.3	19881.6	8.32	37263.6	30341.7		701.554	60.3706	189.316	316.32	409.567	624.43
6.67	107058	6172.2	200106		6.67	42373	8.34	15794.2		6.67	13790.5	19929.9	8.34	37289.8	30518.3		704.473	83.3975	196.21	325.025	403.445	624.235
6.68	106868	6121.63	200484		6.68	43188.5	8.36	16216.7		6.68	14495.8	19915.2	8.36	37021.3	30233		707.388	71.7079	196.038	310.032	391.446	621.128
6.69	107029	6094.96	199979		6.69	43999.2	8.38	15788.8		6.69	14654.5	20079.6	8.38	37136.4	29832.6		710.305	71.652	195.948	309.957	397.318	615.121
6.7	107102	6057.49	200186		6.7	43624	8.4	16081.4		6.7	14482.3	19937.2	8.4	36991	30277.5		713.221	52.3509	192.362	324.77	406.2	626.968
6.71	107048	5989.16	200312		6.71	43855.4	8.42	16115.5		6.71	14608.6	19888.7	8.42	37381	29854.9		716.133	83.2038	185.238	324.767	415.098	597.297
6.72	107117	5996.78	200453		6.72	42797.5	8.44	15499.5		6.72	14011.1	19886.7	8.44	36926	30184		719.047	71.613	192.327	324.738	406.173	606.173
6.73	106987	6022.59	200236		6.73	43092.7	8.46	15849.3		6.73	14716.9	19150.8	8.46	37616.3	29547.2		721.958	52.2742	199.342	318.716	412.027	609.062
6.74	106997	5959.33	200482		6.74	43066.1	8.48	16227.6		6.74	14294.3	20293	8.48	37393.7	30197.4		724.868	79.1361	206.261	327.441	400.027	608.918
6.75	107268	6089.27	200588		6.75	42612.2	8.5	15305.5		6.75	13976.2	19114	8.5	37409.1	29508.1		727.779	75.1178	181.122	312.404	408.72	614.641
6.76	106938	6034.11	200767		6.76	43769.1	8.52	15602.1		6.76	14063.4	19603.4	8.52	37187.9	28979.5		730.687	74.9332	184.397	318.076	408.501	611.458
6.77	106962	6079.83	200743		6.77	43364.5	8.54	15995.8		6.77	14681.2	19032.8	8.54	36747.3	29728.1		733.594	55.5593	187.685	317.844	411.253	620.117
6.78	106973	6018.95	200887		6.78	42767.8	8.56	16087.4		6.78	15212.9	19469.4	8.56	36571.4	29289		736.503	70.7927	173.31	308.806	416.997	614.045
6.79	106889	6088.25	200999		6.79	42667.3	8.58	15721.2		6.79	14576.1	18845	8.58	36360.4	29546.7		739.408	78.3756	205.047	320.49	387.376	613.933
6.8	107068	6070.79	201370		6.8	43658.3	8.6	14974.1		6.8	14661.6	19310.3	8.6	36775.8	29034.6		742.312	59.1356	190.782	326.299	419.752	628.601
6.81	107012	6032.68	201248		6.81	42205.6	8.62	15211.2		6.81	14828.1	19490	8.62	36921.7	29148		745.216	66.7367	204.824	320.302	425.559	616.714
6.82	107015	6049.59	201391		6.82	42481.4	8.64	15231.3		6.82	14144.6	20096.4	8.64	36584.9	28902.9		748.118	58.9705	197.572	314.257	428.364	637.203
6.83	106989	6088.58	201278		6.83	44047.4	8.66	14467.3		6.83	14569.6	20235.8	8.66	37151	29117.7		751.02	54.9873	200.831	308.139	413.42	613.42
6.84	106926	6057.18	201487		6.84	41985.5	8.68	15418.2		6.84	14193.7	20373.9	8.68	36224.5	29822.5		753.92	66.2427	211.035	299.011	404.312	589.614
6.85	107058	6071.34	201883		6.85	42685.7	8.7	15381.5		6.85	13879.9	20429.5	8.7	36267.6	29324		756.82	46.8961	196.476	319.202	398.112	603.982
6.86	106949	6028.98	202459		6.86	41472.8	8.72	14246.6		6.86	13868.6	19966.7	8.72	37260.9	29171.1		759.719	61.8825	188.973	304.144	418.284	606.564
6.87	106997	6112.52	202551		6.87	42865.5	8.74	15191.6		6.87	13704.5	19758.9	8.74	35775.7	28949		762.616	61.6225	174.5	315.485	415.008	617.934
6.88	107073	6067.23	202720		6.88	42552	8.76	14765.5		6.88	14213.1	19344.2	8.76	36777.7	29251.2		765.513	38.6138	184.666	303.476	420.555	617.634
6.89	107168	6093.85	203286		6.89	41497.3	8.78	15259.8		6.89	13845.1	19813.3	8.78	37059.9	28917.7		768.409	61.2208	194.877	303.228	405.72	620.31
6.9	107077	6227.36	203909		6.9	40380.6	8.8	14981		6.9	14236.7	18801.4	8.8	36721.2	29058.5		771.304	87.6069	198.131	305.945	408.452	620.114
6.91	107202	6243.53	204332		6.91	41242.5	8.82	15309.4		6.91	13596.6	19052.1	8.82	36636.5	28881.4		774.198	79.8862	183.93	279.55	417.029	599.55
6.92	107255	6302.69	204158		6.92	41988.4	8.84	15117.5		6.92	13888.5	18640.2	8.84	36217.9	29371.5		777.089	49.4701	204.678	314.321	416.856	616.856
6.93	107051	6414.72	204821		6.93	40477.7	8.86	15179.4		6.93	13405.3	19450.2	8.86	36874.5	28918.9		779.982	60.6774	162.543	317.018	422.477	605.027
6.94	107222	6379.33	205088		6.94	41636.9	8.88	14677.4		6.94	14096.5	19858.5	8.88	35953	29327.3		782.873	56.7345	176.236	305.151	390.289	619.341
6.95	107314	6449.64	206020		6.95	41608	8.9	15153.2		6.95	13865.8	18439.3	8.9	35459	28779.7		785.761	71.6455	196.838	310.698	398.778	619.091
6.96	107189	6415.95	206811		6.96	40504.9	8.92	14811.2		6.96	13808.1	19281.6	8.92	36133.4	29128.6		788.651	82.7501	168.69	290.14	421.734	618.836
6.97	107237	6520.24	206634		6.97	41100.9	8.94	14417.5		6.97	14282.7	19658.9	8.94	36734.7	28413.7		791.539	71.2581	196.215	321.76	415.702	615.702
6.98	107472	6653.68	208081		6.98	42439.8	8.96	15028.8		6.98	14739.9	19150.5	8.96	36409.9	28509.9		794.425	48.5367	189.014	335.997	421.286	603.93
6.99	107642	6650.7	208185		6.99	42053.4	8.98	14139.8		6.99	14137.7	18713.6	8.98	36197.7	29198.5		797.312	70.9747	178.413	315.577	398.001	618.234
7	107365	6864.83	209761		7	40550.6	9	14954.6		7	13474	19070.1	9	36184.6	28345.5		800.195	78.3964	181.744	303.898	409.453	612.342
7.01	107474	7056.1	210891		7.01	40012.9	9.02	14911.7		7.01	14137.8	19593.2	9.02	36415.7	28610		803.08	59.5594	185.114	321.144	415.152	615.152
7.02	107507	7167.94	211442		7.02	40811.7	9.04	14371.4		7.02	13078.6	19139	9.04	35606.9	29315.8		805.962	55.7634	191.972	321.079	400.659	612.207
7.03	108018	7331	212582		7.03	40625.6	9.06	14531.2		7.03	13612.4	19415.1	9.06	35864.8	28812		808.843	48.2208	181.516	297.93	420.816	617.93
7.04	107839	7450.43	214099		7.04	40668.7	9.08	14214.9		7.04	13686	19194.2	9.08	35714.6	28290.3		811.725	51.9362	188.378	286.333	423.648	623.648
7.05	108182	7688.28	215577		7.05	41208.7	9.1	14067.3		7.05	13853.1	19220.6	9.1	36052.7	28703.6		814.604	70.6484	188.307	312.244	391.853	626.474
7.06	108410	7979.62	216768		7.06	41015.2	9.12	14736.8		7.06	12833.6	19165	9.12	36039.5	28164.6		817.482	59.354	157.085	317.95	409.108	609.108
7.07	108634	8322.59	218350		7.07	41273.9	9.14	14252.5		7.07	14153.8	19302.6	9.14	35824.3	28661.3		820.36	59.315	205.469	306.357	414.823	620.59
7.08	108608	8646.18	220340		7.08	40170.1	9.16	13847.4		7.08	14373.5	18696.3	9.16	35503.8	28266		823.236	63.0291	174.273	323.607	406.129	611.894
7.09	108938	9085.56	222406		7.09	41490.8	9.18	14361.2		7.09	13716.3	19245.7	9.18	35299.3	28504.2		826.114	66.7471	198.44	309.151	400.327	606.092
7.1	109421	9419.12	224280		7.1	40206.8	9.2	14030.2		7.1	13088.9	19308.7	9.2	35350.6	28309.6		828.988	74.2143	170.73	317.761	391.65	614.705
7.11	109957	9868.33	226381		7.11	39880.8	9.22	13807.5		7.11	13908.5	18961.7	9.22	35382.1	28762		831.862	66.7003	177.615	309.087	411.797	600.271
7.12	109812	10468.9	230679		7.12	41340.7	9.24	14048.6		7.12	13509.4	18715.6	9.24	35992.9	28350.5		834.734	47.9686	181.071	291.796	437.73	617.559
7.13	110320	11076.2	232849		7.13	40970.1	9.26	13671.4		7.13	14736.8	19446.9	9.26	35830.9	28404.8		837.606	44.2519	194.956	300.484	408.955	629.13
7.14	110935	11685.3	235661		7.14	39670.4	9.28	13799.7		7.14	13353.4	19340.7	9.28	35315.7	28179.3		840.477	78.0519	201.999	303.465	388.864	611.932
7.15	111606	12274.8	239184		7.15	40311.4	9.3	14384		7.15	13163.8	19090.7	9.3	35323.1	28674		843.347	59.4164	174.489	309.386	412.074	597.647
7.16	111872	12882.4	242421		7.16	41685.1	9.32	13830.1		7.16	13571.4	19147.1	9.32	35607.2	28509.9		846.214	70.8057	205.878	295.131	400.692	612.243
7.17	112659	13935.2	246610		7.17	39607.2	9.34	13294.8		7.17	13527.3	19205.5	9.34	35376.2	27702.4		849.082	74.6966	171.424	295.3	406.63	595.07
7.18	113227	14551.1	252490		7.18	40096.1	9.36	13583.9		7.18	13371.1	19803.2	9.36	35696.7	28795.5		851.949	63.527	181.99	301.216	409.649	615.433
7.19	113721	15739.1	257386		7.19	41499	9.38	13421.7		7.19	13494.4	19450.5	9.38	35737.6	27874.7		854.816	48.5406	171.665	318.647	427.077	609.721
7.2	114540	17119.4	263184		7.2	39855.9	9.4	13117		7.2	13849	18494.8	9.4	36311.5	27836.2		857.679	59.8259	189.028	307.083	424.19	618.405
7.21	115198	18497.8	269458		7.21	40425.4	9.42	12904.4		7.21	13854.6	19181.7	9.42	35392.4	27559.6		860.543	67.3074	161.201	307.03	415.461	609.677
7.22	116705	19824.3	276259		7.22	39254.8	9.44	12850.7		7.22	13217.4	18853.8	9.44	35819.1	27460.3		863.407	63.4828	192.328	312.721	400.921	589.357
7.23	117910	21573.7	283921		7.23	39906.5	9.46	13087.3		7.23	13715.1	18926.4	9.46	34724.7	28252.3		866.268	74.6758	206.069	289.495	392.157	603.716
7.24	119340	23538.7	291840		7.24	40463.3	9.48	13253		7.24	13664.7	18899.5	9.48	35113.2	27745.2		869.129	70.8317	181.662	315.381	397.835	603.611
7.25	121260	26160.8	301457		7.25	40103.2	9.5	13828.1		7.25	13242.5	18781.1	9.5	35812.8	27418.9		871.988	51.9687	198.826	295.037	415.037	606.378
7.26	123064	28913.6	311076		7.26	39666.6	9.52	13639.9		7.26	13242.2	18660.2	9.52	35708.4	27548.1		874.848	70.6029	205.539	320.833	406.223	609.107
7.27	125593	32227.2	319745		7.27	40336.7	9.54	13114.8		7.27	13178.6	19320.4	9.54	35529.3	27839.8		877.705	59.1967	167.223	297.544	400.256	591.612
7.28	128004	36190.9	327908		7.28	39875.7	9.56	12637.3		7.28	12674.1	18991.5	9.56	35625.5	27971.1		880.563	62.7418	180.731	311.665	397.131	600.009
7.29	131085	40922.6	338044		7.29	38481.8	9.58	12891.1		7.29	13387	19131.6	9.58	35460.6	27626.5		883.418	47.5708	187.266	311.343	396.857	614.1
7.3	134144	47019.6	346708		7.3	39152.8	9.6	13865.1		7.3	14095	19064.1	9.6	34599.1	28262.4		886.273	62.2894	197.226	299.542	405.193	610.933
7.31	140099	54369.3	353223		7.31	39243.5	9.62	13950.4		7.31	13822.9	19926.9	9.62	34638.2	27828.9		889.128	47.1873	196.89	290.677	402.078	596.346
7.32	146457	63372.1	356434		7.32	39275.2	9.64	12952.9		7.32	13803.7	19378.1	9.64	34899.9	27373.1		891.98	58.223	193.204	307.67	401.896	610.487
7.33	153210	73334.4	359975		7.33	39020.8	9.66	13382.8		7.33	13007.9	19420.4	9.66	35394.9	27056.9		894.832	61.8526	179.308	324.712	401.78	613.228
7.34	161457	82460.5	358459		7.34	39739.5	9.68	13395.1		7.34	12360.3	18683.9	9.68	34923.5	28036.5		897.683	69.2392	196.391	307.465	401.714	618.881
7.35	167281	88270	356402		7.35	39579.3	9.7	13595.6		7.35	13805.5	19353.1	9.7	35061.1	27664.7		900.532	61.7642	182.598	295.972	421.693	604.529
7.36	169945	92503.5	350851		7.36	38198.3	9.72	13495.7		7.36	12875.2	18149.1	9.72	34865.5	27292.8		903.381	43.1326	185.961	293.055	410.195	604.475
7.37	173942	96539	343415		7.37	38917.4	9.74	13232.6		7.37	13339.6	18131.1	9.74	35155.6	27182.3		906.229	65.3743	206.44	292.972	398.678	601.537
7.38	175976	98857.6	331527		7.38	38276.4	9.76	13148.8		7.38	12983.1	18533.7	9.76	34889.9	27021		909.076	43.0052	199.438	292.865	407.15	615.722
7.39	176130	97755.2	318480		7.39	38725.5	9.78	12836.5		7.39	12801.9	18635	9.78	35333.6	27237.6		911.922	61.4899	202.714	318.451	415.605	598.471
7.4	173356	87943.4	305627		7.4	38915.5	9.8	13156		7.4	13301.6	18954.6	9.8	34382.3	27350.5		914.767	61.4119	185.452	321.19	401.23	606.938
7.41	167018	68104.3	289924		7.41	38788.9	9.82	13018.4		7.41	13211.9	18260.3	9.82	34939.2	27159.6		917.612	53.9356	195.628	303.983	409.717	578.331
7.42	155206	45693.3	277226		7.42	37761.7	9.84	13134.9		7.42	14380.9	18590.3	9.84	35239.8	27811.5		920.455	61.3144	188.716	301.077	406.814	618.224
7.43	141389	28392.9	265907		7.43	38279.9	9.86	12163		7.43	13005.9	18269.5	9.86	35094.1	27160.7		923.297	39.0389	195.512	303.889	412.48	609.628
7.44	128982	17643.3	254473		7.44	38639.7	9.88	12645.5		7.44	14322.7	17878.8	9.88	35066.9	27760.6		926.139	64.9596	205.721	300.992	418.141	598.18
7.45	120038	12678.9	245439		7.45	38875.2	9.9	13303.2		7.45	13125.4	18290.9	9.9	34757.7	27190.2		928.978	72.328	191.963	298.083	406.68	606.68
7.46	114394	10581.5	237775		7.46	38606.5	9.92	12603.1		7.46	13587.5	18612.6	9.92	34718.1	26648.8		931.818	53.7523	178.2	292.317	395.218	618.017
7.47	111307	9352.54	232020		7.47	38463.9	9.94	12596.8		7.47	13586.5	18562.3	9.94	34575.4	26973.5		934.656	61.1181	205.481	292.259	409.41	586.617
7.48	109850	8854.34	227819		7.48	38080.3	9.96	12738.2		7.48	12289.6	18556.6	9.96	34247.8	26747.5		937.492	64.7958	171.254	323.562	412.226	620.772
7.49	109127	8410.12	223181		7.49	38582.4	9.98	12834.5		7.49	12688.7	18634.5	9.98	34685.8	26920.3		940.33	79.6093	174.672	297.924	386.589	609.378
7.5	108840	7993.64	220795		7.5	39317.1	10	13138.3		7.5	13029.4	18836.9	10	34596.5	26697		943.164	75.9277	188.378	300.799	429.346	617.95
7.51	108548	7722.54	217942		7.51	37036.8	10.02	12298.2		7.51	12743.9	18593.2	10.02	34690.4	26970.4		945.999	50.0161	188.405	309.37	409.425	629.37
7.52	108394	7624.61	216273		7.52	37305.6	10.04	12705.1		7.52	14040.7	17518.8	10.04	34959.1	27369.9		948.831	68.5216	184.962	309.349	423.651	606.557
7.53	108048	7492.51	213853		7.53	38328.2	10.06	12401.1		7.53	12826.5	18855.1	10.06	35062	27405.3		951.665	61.0427	178.01	312.095	406.465	617.856
7.54	107999	7365.91	212234		7.54	37981.5	10.08	12418.9		7.54	13105.6	18039.3	10.08	34566.5	26905.3		954.496	53.5027	205.097	309.045	403.438	609.128
7.55	107813	7263.55	211164		7.55	39541.9	10.1	12771.6		7.55	12977.8	18174.1	10.1	34874	26702.6		957.325	71.7755	174.04	314.433	414.541	625.908
7.56	107805	7154.77	209625		7.56	37726.6	10.12	11826.4		7.56	12805.6	18592.8	10.12	34877	26984.3		960.154	71.5064	234.926	302.718	391.509	585.835
7.57	107893	6991.86	208636		7.57	37299.6	10.14	12335.7		7.57	13587.5	18672	10.14	34489.9	27030.4		962.984	78.5927	193.625	322.184	396.863	594.03
7.58	107598	7023.83	208206		7.58	37950.9	10.16	12292.6		7.58	12515.1	18895.1	10.16	34193.1	26157.1		965.811	67.2996	206.799	307.685	427.685	624.857
7.59	107507	6911.31	207539		7.59	37839.1	10.18	12111.9		7.59	12390.9	18286.8	10.18	34493.7	26796.5		968.637	74.4509	206.466	307.421	421.771	618.946
7.6	107351	6757.4	207357		7.6	37597.6	10.2	11957.6		7.6	12198.4	19305.5	10.2	34556.4	26780.6		971.462	81.6542	185.919	318.536	438.536	613.13
7.61	107505	6795.43	206787		7.61	37640.8	10.22	12468.8		7.61	12202.2	18546.2	10.22	34063.6	26946.4		974.287	70.5717	209.506	307.147	413.038	615.86
7.62	107325	6719.55	206016		7.62	38015.5	10.24	12890.7		7.62	13194.2	18070.3	10.24	34260.3	26711.6		977.11	66.8706	162.054	309.923	412.997	618.639
7.63	107453	6656.48	205751		7.63	37910.9	10.26	11926.7		7.63	13288.9	18021.7	10.26	34190.2	26345.4		979.933	66.8511	172.18	312.717	401.688	612.971
7.64	107398	6684.58	205258		7.64	37186.3	10.28	12123.5		7.64	13335.5	17842.1	10.28	33932	26675.3		982.754	63.1539	202.593	321.135	396.01	621.393
7.65	107429	6593.7	205022		7.65	37272	10.3	12343.1		7.65	13390.3	18797.3	10.3	34486.2	26766.6		985.575	55.7686	205.881	301.318	418.498	612.86
7.66	107146	6654.81	204807		7.66	37907.6	10.32	12046.1		7.66	12461.3	19293.8	10.32	34604.5	26742.6		988.395	84.9965	229.408	326.568	421.207	624.025
7.67	107256	6592.51	203954		7.67	37833.3	10.34	12016.4		7.67	12768.5	18505.9	10.34	33819.5	26389		991.214	84.886	208.946	317.972	412.626	604.177
7.68	107265	6566.55	204075		7.68	37492.1	10.36	12680.6		7.68	12726.3	18068.1	10.36	34874.9	26265.4		994.03	77.4617	212.157	323.464	423.762	646.279
7.69	107202	6605.77	203440		7.69	37186.7	10.38	11704.9		7.69	13216.9	18666.2	10.38	33790.9	26659.7		996.847	70.0686	195.148	303.663	423.663	646.17
7.7	107294	6492.27	203843		7.7	37726.3	10.4	12333.2		7.7	12278.1	18385	10.4	34571.1	26830.3		999.664	88.3128	198.461	328.927	423.613	626.426
7.71	107236	6593.88	203183		7.71	37411	10.42	12110.5		7.71	12453.8	17842.2	10.42	34565.7	26352.2		1002.48	62.7197	188.339	340.182	426.429	612.365
7.72	107168	6612.26	202774		7.72	36096.7	10.44	12745.1		7.72	12260.3	18781.6	10.44	34256	26410.2		1005.29	84.6988	198.525	320.544	437.731	620.85
7.73	107092	6494.6	202684		7.73	37562.8	10.46	11687.2		7.73	12330.3	18940.4	10.46	34801.1	26764.5		1008.1	81.1004	212.126	334.695	437.809	646.252
7.74	107186	6457.5	202096		7.74	37099.5	10.48	12079.6		7.74	11927	17857.2	10.48	34271.9	25865.5		1010.92	95.8047	205.472	337.6	437.893	649.154
7.75	107236	6448.31	201897		7.75	38057.5	10.5	12482.9		7.75	12132.3	18656.9	10.5	34000.3	26091.2		1013.73	81.2213	219.078	340.497	435.151	635.151
7.76	107161	6437.14	201881		7.76	37735.6	10.52	12423		7.76	12988.1	18335.6	10.52	33508.2	26460.6		1016.54	73.9426	239.434	334.927	443.66	654.927
7.77	107041	6408.75	201599		7.77	37209.5	10.54	11889.3		7.77	12293.5	18340.7	10.54	33465.7	26670.1		1019.35	99.6176	232.739	323.711	449.346	652.163
7.78	107054	6429.51	201547		7.78	36831.4	10.56	11834.2		7.78	12043.1	18631.6	10.56	34195.1	25938.1		1022.15	77.6853	215.907	354.77	432.498	632.498
7.79	107029	6425.06	201602		7.79	37105.2	10.58	12110.3		7.79	13016.3	18438.7	10.58	33987	26273.9		1024.96	74.0856	199.101	326.68	438.223	646.68
7.8	106975	6374.32	201540		7.8	36138.4	10.6	11781.8		7.8	12764.7	18948.7	10.6	33946.7	26226.8		1027.77	92.5209	195.876	329.643	458.105	655.284
7.81	107191	6389.25	201391		7.81	37233.4	10.62	11615.5		7.81	12340.7	18377.9	10.62	33702.1	26050.3		1030.57	92.6756	216.425	341.136	452.667	649.844
7.82	107060	6304.26	201394		7.82	36244.2	10.64	12226.3		7.82	12504.8	18770.7	10.64	33819.9	26693.8		1033.37	85.5204	216.719	349.873	478.351	655.743
7.83	106983	6364.55	201459		7.83	36797.3	10.66	11531		7.83	12775	17921.4	10.66	33209	26498.4		1036.18	85.7167	223.823	352.988	433.384	658.844
7.84	107031	6350.13	201132		7.84	36215.9	10.68	12462.3		7.84	12546.9	18351.1	10.68	33657.5	26157.8		1038.98	100.619	230.91	358.913	473.25	661.923
7.85	107095	6325.33	201025		7.85	36880.8	10.7	11305.3		7.85	12264.7	17708.5	10.7	34370.5	25803.9		1041.78	100.754	227.72	359.101	467.767	664.933
7.86	106922	6393.07	200927		7.86	37199.5	10.72	11943.7		7.86	12680.6	17845.1	10.72	34047.5	26624.4		1044.58	82.3835	227.799	333.665	445.162	667.836
7.87	106906	6318.79	201067		7.87	37525.2	10.74	11714.7		7.87	12500.6	17521.4	10.74	33703.1	25962.3		1047.38	78.6629	237.936	359.116	459.28	670.615
7.88	106838	6257.15	200918		7.88	36319.9	10.76	11528.7		7.88	12119.9	18396.5	10.76	33882.4	25712		1050.18	100.639	227.544	364.606	453.455	678.942
7.89	106762	6268.83	200350		7.89	35635.3	10.78	11662.8		7.89	12837	18555.3	10.78	34084.6	26441.5		1052.98	104.134	227.262	355.857	481.516	675.857
7.9	106770	6281.94	200597		7.9	36762.5	10.8	11564.3		7.9	12317.1	18947.4	10.8	33738.3	26040.9		1055.77	96.5691	230.327	352.737	458.606	672.737
7.91	107174	6327.22	200640		7.91	36453	10.82	11784.2		7.91	12703.3	18420.3	10.82	34333.7	26095.3		1058.57	89.0135	240.152	366.555	472.439	697.848
7.92	106770	6267.2	200589		7.92	37489.3	10.84	11951.8		7.92	12142	18123	10.84	33426.7	26701.8		1061.36	96.1466	222.891	374.713	486.252	677.791
7.93	106869	6235.11	200513		7.93	35694.9	10.86	11347.8		7.93	12789.7	17999.2	10.86	33245.1	26091.3		1064.16	114.258	236.104	354.689	483.141	671.872
7.94	106956	6215.31	200241		7.94	36300.3	10.88	12061.8		7.94	12689.5	18190	10.88	33375.5	26525		1066.95	84.7677	256.043	390.995	488.479	682.85
7.95	106878	6257.09	200259		7.95	36304.8	10.9	11845.2		7.95	13401.1	17299.8	10.9	33118.9	26154		1069.74	106.497	252.306	390.659	490.979	685.356
7.96	106703	6213.21	200551		7.96	35612.7	10.92	11219.5		7.96	13040.7	17958.1	10.92	33437.3	25769		1072.53	95.3042	268.768	401.529	479.408	687.832
7.97	106858	6218.92	199882		7.97	36528.8	10.94	11562		7.97	12854.5	17961.3	10.94	33403.4	25962.9		1075.32	120.578	221.208	387.098	507.098	723.926
7.98	107006	6146.6	199770		7.98	35069	10.96	11605.8		7.98	12855.9	18402.8	10.96	32882.8	26185.3		1078.11	102.068	240.957	381.072	498.272	687.069
7.99	106763	6208.2	200015		7.99	36241.6	10.98	11475		7.99	12057.1	18356.8	10.98	32980.6	26170		1080.9	90.8569	253.895	380.618	486.635	722.989
8	107039	6179.1	200017		8	35928	11	11050		8	12756.4	17749.1	11	33954.5	26221		1083.68	119.575	233.24	410.828	511.285	700.118
8.01	106969	6294.48	199626		8.01	35847.4	11.02	11309.9		8.01	12207.6	18165.5	11.02	33702.6	25749.6		1086.47	111.929	259.42	393.503	482.85	713.503
8.02	106796	6233.77	199785		8.02	36136.5	11.04	11273.7		8.02	12439.5	17044.2	11.04	33642.1	25539.5		1089.25	111.506	252.069	448.501	504.535	712.879
8.03	106704	6236.89	199904		8.03	36241.8	11.06	11145.2		8.03	12120.6	17347.6	11.06	33364.7	26164.4		1092.04	114.666	268.018	417.195	506.667	723.318
8.04	106636	6180.36	199963		8.04	36164.8	11.08	12041.9		8.04	12185.2	18198.3	11.08	33667.2	25688.6		1094.82	128.606	253.979	402.624	525.394	730.932
8.05	106658	6106.74	199781		8.05	37067.3	11.1	11607.3		8.05	12022.9	18009.2	11.1	33290.3	26268		1097.6	110.168	299.714	413.009	535.773	741.3
8.06	106751	6120.25	199879		8.06	35803.1	11.12	11823.6		8.06	12263.5	17695.3	11.12	33420.6	25523.3		1100.38	81.0939	295.704	404.121	535.155	732.396
8.07	106635	6155.49	199669		8.07	36084.7	11.14	11474.5		8.07	11712.1	18224.3	11.14	33364.1	25854.3		1103.16	102.298	262.076	436.673	540.148	740.148
8.08	106728	6078.62	199363		8.08	36533.7	11.16	11362.8		8.08	12962.2	18096.9	11.16	33176.9	25310.6		1105.94	123.514	261.666	425.243	534.239	728.738
8.09	106689	6106.06	199585		8.09	36043	11.18	11180.1		8.09	12002.2	18082.6	11.18	33713.1	25545.6		1108.72	141.188	271.268	446.934	547.694	736.7
8.1	106768	6149.49	199294		8.1	35194	11.2	11299.9		8.1	12636.5	17634	11.2	33422.3	25831.7		1111.5	130.339	287.553	438.488	572.223	747.5
8.11	106623	6121.68	199364		8.11	34749.8	11.22	11203.7		8.11	12615	17979.6	11.22	33122	25741.1		1114.27	123.127	320.393	435.63	566.615	780.346
8.12	106564	6112.53	199623		8.12	35881.6	11.24	11408.7		8.12	12734.3	17883.8	11.24	33832.9	25657.1		1117.05	140.945	277.504	465.786	574.803	777.549
8.13	106595	6050	199416		8.13	34409.7	11.26	11177.5		8.13	12510.2	18317.2	11.26	33501.6	25621.5		1119.82	155.215	300.557	476.757	580.283	761.063
8.14	106528	6142.66	199616		8.14	34813.2	11.28	11636		8.14	12336.1	17858.9	11.28	33561.5	25970.6		1122.59	158.788	277.498	465.78	558.322	783.034
8.15	106698	6071.38	199370		8.15	35403.4	11.3	11307.8		8.15	12596	18278.8	11.3	33451.4	25562.3		1125.37	148.088	310.461	465.793	591.284	747.351
8.16	106794	6111.58	199392		8.16	35588.7	11.32	11002.5		8.16	12727.5	17928.9	11.32	33352.3	25275.7		1128.14	158.813	280.828	474.054	577.578	783.07
8.17	106755	6023.15	199157		8.17	34290.7	11.34	10886		8.17	12127.9	17498.7	11.34	33088.6	25880.3		1130.91	148.137	300.651	474.108	596.854	791.361
8.18	106677	6028.86	199262		8.18	35233.3	11.36	11386.3		8.18	12604.1	17890.1	11.36	33519.9	25373.1		1133.68	144.629	300.747	471.461	577.725	788.714
8.19	106817	6049.95	199130		8.19	35202.4	11.38	11467.3		8.19	12009.4	17425.8	11.38	33023.5	24913.8		1136.45	151.87	291.003	510.089	616.348	832.837
8.2	106555	6086.62	198949		8.2	35227.3	11.4	10856.2		8.2	12204.9	17616.6	11.4	33280.9	25271.5		1139.21	155.571	314.286	485.56	619.308	816.558
8.21	106607	6010.95	199128		8.21	34421.4	11.42	11080.2		8.21	12107.3	18695.7	11.42	33751.4	25803.2		1141.98	148.557	301.295	505.037	616.784	827.788
8.22	106745	5996.65	198939		8.22	35610.3	11.44	11053.8		8.22	12225.9	17621.4	11.44	33075.9	25716.3		1144.75	155.835	327.904	527.263	611.482	841.758
8.23	106533	6023.11	199358		8.23	35628.2	11.46	11234.4		8.23	11948.5	17634.1	11.46	33022.5	25618.9		1147.51	152.346	301.616	494.381	625.394	825.394
8.24	106599	6037.59	199122		8.24	34882.8	11.48	10902.8		8.24	11826.6	17346.8	11.48	32756.4	25799.6		1150.27	159.553	344.648	505.474	625.474	850.259
8.25	106595	6013.4	198912		8.25	35866.5	11.5	10786		8.25	11827.3	18247.1	11.5	33063.9	24815.4		1153.04	163.143	334.751	510.999	642.015	819.983
8.26	106563	5989.03	199061		8.26	35161.9	11.52	10733.8		8.26	11962	17375.5	11.52	33387.4	25960.7		1155.8	155.967	298.376	546.773	641.989	844.743
8.27	106647	6038.51	198965		8.27	34222.5	11.54	11260.1		8.27	12067.6	17506.6	11.54	33150.5	25836.2		1158.56	173.836	314.852	541.212	650.198	839.184
8.28	106522	6076.16	198895		8.28	34184.9	11.56	10984.8		8.28	11781.2	17807	11.56	33169.5	25238.9		1161.32	152.317	318.092	508.099	663.889	850.124
8.29	106744	6047.91	199025		8.29	34430.6	11.58	11128.9		8.29	12242.7	18489.3	11.58	33304.7	25386.1		1164.08	180.883	337.815	532.77	672.037	872.037
8.3	106572	6002.12	198854		8.3	34694.8	11.6	11416.6		8.3	12147.1	17127.3	11.6	33494.3	25218.5		1166.83	184.362	347.574	565.63	660.867	863.618
8.31	106595	6053.73	199084		8.31	34532.6	11.62	10442.3		8.31	12108.4	17769.1	11.62	32338.8	25455.2		1169.59	152.047	314.363	535.141	685.392	888.142
8.32	106616	6002.76	199208		8.32	35002.2	11.64	10382.9		8.32	12247.1	17772.7	11.64	32958.5	25315.2		1172.35	187.616	353.692	573.332	690.583	879.59
8.33	106452	6009.31	198865		8.33	34052.4	11.66	10890.1		8.33	11399.2	17975.9	11.66	32653.4	25484.8		1175.1	169.555	300.645	583.956	668.253	871
8.34	106485	5937.3	198876		8.34	34432.7	11.68	10203.1		8.34	11706.7	17584	11.68	33329.7	24828.8		1177.86	176.476	353.033	580.814	673.372	892.582
8.35	106328	5967.53	198783		8.35	34134.2	11.7	11355.3		8.35	12174.4	18049.1	11.7	33044	25242.3		1180.61	144.17	379.001	580.405	714.115	905.889
8.36	106381	5890.65	198775		8.36	34683.3	11.72	11009		8.36	12050.7	18100.2	11.72	32359.4	25590.5		1183.36	193.823	349.024	593.678	705.459	899.98
8.37	106669	5977.49	198798		8.37	34979.1	11.74	10566.3		8.37	12689	17656.4	11.74	33476.5	25121.6		1186.11	182.879	325.637	582.257	732.365	915.942
8.38	106611	6006.98	198913		8.38	34855.1	11.76	10763.7		8.38	11638.2	18108.4	11.76	33479.6	25619.3		1188.86	207.47	354.749	587.208	704.474	901.74
8.39	106470	6020.42	198793		8.39	35609.9	11.78	10587.7		8.39	11643	17751.4	11.78	33389.3	25211.5		1191.61	185.81	360.801	605.738	739.394	909.352
8.4	106418	5930.38	198853		8.4	34933.1	11.8	11463		8.4	12002.1	17718.6	11.8	33669.3	25691.7		1194.36	185.449	396.249	635.078	752.35	935.984
8.41	106503	5960.78	198630		8.41	34147.8	11.82	10896.7		8.41	11174.8	17806.4	11.82	32651.4	25403		1197.11	174.452	385.82	653.421	781.593	929.835
8.42	106484	5977.71	198605		8.42	33787.8	11.84	10921.4		8.42	11666.8	18238.9	11.84	33405.1	25389.2		1199.86	216.541	401.544	660.846	764.523	956.361
8.43	106550	5983.23	198665		8.43	34333.5	11.86	10526.2		8.43	10926.6	17838.5	11.86	33131	25240.7		1202.6	205.561	414.008	662.863	766.559	963.842
8.44	106262	5883.94	198647		8.44	34317	11.88	10940.3		8.44	11780.5	18269.9	11.88	32600.9	25236.8		1205.35	215.809	380.889	651.361	765.933	1014.79
8.45	106359	5949.06	198832		8.45	33460.6	11.9	10728.7		8.45	11668	17839.3	11.9	32591.3	25227		1208.09	201.387	386.926	658.913	795.182	978.913
8.46	106541	5949.86	198688		8.46	34405.2	11.92	10688.6		8.46	11771.8	17316.4	11.92	33214.3	25256.5		1210.83	222.23	418.989	707.122	789.197	1000.03
8.47	106414	5915.95	198355		8.47	34616.8	11.94	11144		8.47	11887.1	17058.3	11.94	32846.7	25806.2		1213.57	236.015	418.541	698.441	810.321	977.843
8.48	106380	5976.31	198526		8.48	34300.9	11.96	10709.2		8.48	11572.5	18114	11.96	32894.5	24846		1216.32	246.287	444.096	689.823	815.232	1031.46
8.49	106323	5899.96	198610		8.49	35205	11.98	10574.2		8.49	11660.2	17588.3	11.98	33132.6	25579.3		1219.06	228.481	401.573	694.804	825.613	1044.53
8.5	106253	5837.66	198862		8.5	35007.1	12	10510.6		8.5	11910.7	17367	12	33696.2	24607		1221.79	280.971	436.966	710.677	849.583	1041.48
8.51	106370	5904.36	198782		8.51	34684.7	12.02	10901.9		8.51	11291.9	17955.1	12.02	33092.7	25162.2		1224.53	245.728	449.729	721.237	841.237	1033.14
8.52	106442	5922.81	198262		8.52	35134.7	12.04	10983.8		8.52	11844.5	17690.7	12.04	32902.2	25250.1		1227.27	221.079	439.881	745.372	859.974	1051.88
8.53	106428	5903.03	198346		8.53	34169.7	12.06	10393.6		8.53	12718.6	18231.7	12.06	32529.3	24942.9		1230.01	249.094	433.317	758.756	865.261	1040.97
8.54	106405	5855.8	198394		8.54	34855.6	12.08	10471.9		8.54	11153.2	17989.5	12.08	32558.9	24572.6		1232.74	238.521	478.581	791.044	911.044	1094.85
8.55	106331	5864.47	198295		8.55	33465.9	12.1	10187.8		8.55	11549.1	17849	12.1	33056.8	24606		1235.47	263.034	465.563	750.487	883.977	1067.79
8.56	106420	5922.89	198470		8.56	35306	12.12	10529.2		8.56	11218	17805.8	12.12	32818.3	25257.9		1238.21	284.047	475.23	736.942	908.202	1121.69
8.57	106444	5851.52	198374		8.57	35033.4	12.14	10489.5		8.57	10835.4	16831.5	12.14	32826.4	25188.8		1240.94	273.529	459.047	820.583	962.166	1116.3
8.58	106418	5962.92	198625		8.58	33730.1	12.16	11104.3		8.58	11778	17641.7	12.16	32464.6	25253.4		1243.67	284.103	491.5	772.114	902.907	1132.59
8.59	106397	5860.47	198395		8.59	34414.9	12.18	10431.1		8.59	11120.7	17365.5	12.18	33212.3	25524.2		1246.4	256.134	491.649	801.983	938.177	1140.88
8.6	106358	5874.11	198324		8.6	34352	12.2	9988.13		8.6	11250.4	17454.7	12.2	32814.5	24823.1		1249.13	291.347	530.711	791.416	957.314	1154.61
8.61	106313	5893.97	198319		8.61	34025.8	12.22	10809.2		8.61	11652.6	17143.5	12.22	32694.3	24990.8		1251.86	270.392	550.329	832.128	941.325	1160.23
8.62	106329	5875.24	198209		8.62	34461.1	12.24	11002.1		8.62	11864	16886.5	12.24	32810.5	25005.7		1254.59	284.492	530.973	848.443	1008.96	1208.96
8.63	106125	5908.16	198262		8.63	33252.4	12.26	10671.4		8.63	11985.2	18241.8	12.26	33101.6	25239.4		1257.31	309.05	540.665	875.412	1008.92	1200.81
8.64	106445	5857.81	198225		8.64	34353.3	12.28	10671		8.64	11852.3	17745.8	12.28	32575.1	25176		1260.04	326.504	595.601	842.819	1022.23	1208.72
8.65	106283	5840.94	198438		8.65	32973.5	12.3	10067.5		8.65	11349.3	17390.4	12.3	32671.7	25136.7		1262.76	329.859	566.206	856.041	1016.53	1224.63
8.66	106490	5846.87	198283		8.66	34642.2	12.32	10311.8		8.66	11889.3	17351.5	12.32	32374.5	24520.9		1265.49	326.185	530.339	880.024	1043.2	1202.72
8.67	106495	5813.5	198235		8.67	32603	12.34	9869.92		8.67	11130.2	17508.8	12.34	33483.4	24860		1268.21	329.545	552.785	901.327	1059.09	1251
8.68	106237	5803.64	198272		8.68	33695.2	12.36	10427.3		8.68	11332.6	17427.6	12.36	32502.8	25609.4		1270.93	339.94	562.314	941.543	1050.76	1269.63
8.69	106203	5837.73	198420		8.69	33925.5	12.38	10630.5		8.69	10770.6	17541	12.38	32581.5	25202.5		1273.65	318.798	617.142	930.535	1072.1	1288.28
8.7	106517	5839.81	198358		8.7	34006.3	12.4	10228.4		8.7	10960.9	18200.5	12.4	32508.1	25046.4		1276.37	301.142	597.509	943.729	1117.63	1290.68
8.71	106159	5854.57	198138		8.71	33457.8	12.42	10962.7		8.71	11599.4	17518.4	12.42	32441.9	24630.7		1279.09	342.959	593.934	999.858	1114.47	1306.39
8.72	106324	5851.79	198071		8.72	33595.7	12.44	10258.9		8.72	11632.1	17107.4	12.44	32452.4	25003.2		1281.81	370.609	606.334	996.457	1178.36	1324.53
8.73	106339	5877.86	198060		8.73	34957.3	12.46	10274.5		8.73	12024.4	17751.1	12.46	32080.4	24836.7		1284.53	366.6	621.716	965.882	1142.34	1353.1
8.74	106407	5856.66	198016		8.74	33701.4	12.48	10501.6		8.74	11345.9	18084	12.48	32760.5	24625		1287.24	344.997	623.94	1012.95	1189.33	1335.63
8.75	106186	5836.33	198183		8.75	32587.3	12.5	10736.1		8.75	12081.9	17226.9	12.5	32205.6	24874.2		1289.96	361.659	638.819	989.915	1158.16	1366.2
8.76	106461	5798.97	198082		8.76	33088.6	12.52	10054.1		8.76	11031.2	17219.4	12.52	32689.7	24684.3		1292.68	346.865	647.074	990.848	1177.72	1388.42
8.77	106405	5780.33	198115		8.77	33254.2	12.54	10343.8		8.77	11703.5	16790.3	12.54	32580.4	25519.5		1295.39	387.611	674.441	1015.71	1231.82	1386.43
8.78	106167	5799.41	197898		8.78	32933.5	12.56	10478		8.78	11563.6	16905.6	12.56	32956.8	24452.2		1298.1	383.168	672.927	1072.45	1232.41	1411.1
8.79	106319	5822.76	198039		8.79	33249.1	12.58	9772.83		8.79	11350.4	17094.7	12.58	32781.8	25141		1300.81	382.247	719.357	1075.87	1241.08	1438.42
8.8	106243	5793.24	198291		8.8	32248.6	12.6	10077		8.8	11538.7	17060.7	12.6	32192.3	24455.5		1303.52	412.459	698.842	1140.49	1247.22	1428.63
8.81	106382	5820.6	198239		8.81	32124.1	12.62	9900.57		8.81	11449.5	17976.4	12.62	32316.5	24506.5		1306.23	373.741	710.32	1083.14	1272.05	1419.04
8.82	106418	5801.82	198174		8.82	33213.1	12.64	9805.21		8.82	11865.2	17729.9	12.64	32624.9	24112.6		1308.94	434.966	709.15	1124	1281.05	1467.81
8.83	106490	5806.39	198191		8.83	32995.5	12.66	10443.5		8.83	11809.8	17443.2	12.66	32362.8	24404.4		1311.65	413.591	682.658	1101.37	1308.57	1532.36
8.84	106277	5787.72	198236		8.84	33239.5	12.68	10380.2		8.84	11991.5	17946.4	12.68	32350.4	25068.8		1314.36	433.445	722.739	1099.92	1309.64	1454.22
8.85	106399	5856.51	198207		8.85	32738.8	12.7	10310.9		8.85	11868.4	17560.4	12.7	32704.9	24801.7		1317.06	412.126	734.237	1072.1	1334.4	1484.33
8.86	106086	5868.44	198154		8.86	33857.4	12.72	9752.35		8.86	11282.6	17850.3	12.72	32340.6	25313.5		1319.77	411.404	733.089	1097.02	1311.75	1495.96
8.87	106349	5834.1	198141		8.87	32941.4	12.74	10659.7		8.87	11238.3	16789.5	12.74	32373.4	25064.6		1322.47	420.985	747.795	1166.65	1347.09	1533.95
8.88	106219	5821.44	197927		8.88	33412	12.76	10335.6		8.88	11943.2	16450.6	12.76	31385.3	25076.8		1325.17	399.937	734.284	1120.82	1343.2	1469.7
8.89	106195	5781.12	197904		8.89	33046.7	12.78	10074.7		8.89	10971.6	16944.8	12.78	33029.1	24663.1		1327.88	437.039	727.329	1164.57	1418.34	1555.39
8.9	106279	5797.81	198139		8.9	32980	12.8	10117.7		8.9	10305.8	16392	12.8	32096.3	24897.7		1330.58	443.598	689.189	1182.4	1423	1541.72
8.91	106149	5805.09	197916		8.91	32818.7	12.82	9715.75		8.91	10743.1	17054.4	12.82	32173.6	24427.3		1333.28	460.546	723.662	1184.84	1386.1	1544.16
8.92	106306	5795.12	197715		8.92	32263.1	12.84	10375.7		8.92	11159.8	17254.9	12.84	32383.2	24403.1		1335.98	423.104	745.746	1200.66	1404.54	1539.01
8.93	106216	5801.77	197861		8.93	33023.4	12.86	10519.8		8.93	11259.5	17815.8	12.86	32997.7	24655.9		1338.68	453.903	771.11	1148.48	1420.55	1536.65
8.94	106313	5741.5	198071		8.94	33014.7	12.88	10449.7		8.94	10407.5	17249.4	12.88	32557.6	25160.3		1341.37	419.967	755.619	1188.13	1405.17	1495.01
8.95	106255	5751.04	198109		8.95	33033.8	12.9	10436.3		8.95	11378.3	17163.5	12.9	32685.5	24807.1		1344.07	443.989	730.671	1183.19	1400.27	1555.67
8.96	106255	5798.66	197531		8.96	32539	12.92	10292.7		8.96	11254	17464.8	12.92	32895	25755.2		1346.77	474.837	765.526	1115.26	1392.71	1506.11
8.97	106263	5716.97	197705		8.97	33085.8	12.94	9896.28		8.97	11223.3	17286.6	12.94	32501	24620.5		1349.46	461.345	746.86	1149.67	1393.04	1593.04
8.98	106076	5823.15	197797		8.98	32898.8	12.96	10268.9		8.98	11393.4	17504.8	12.96	32263.4	25027.6		1352.15	434.239	772.366	1157.93	1380.34	1540.95
8.99	106129	5773.62	197995		8.99	33620.5	12.98	10230.6		8.99	11016.1	17245.5	12.98	32714.1	24101.7		1354.85	455.009	734.976	1150.61	1415.11	1578.33
9	106280	5739.5	198083		9	33183.2	13	10062.8		9	11121.2	17246.8	13	33001.5	24427.9		1357.54	448.522	744.951	1161.8	1389.58	1539.63
9.01	106250	5694.1	197913		9.01	33414.9	13.02	10468.1		9.01	11530	17187.5	13.02	32532.8	24906.6		1360.23	428.362	691.826	1133.57	1366.68	1514.07
9.02	106263	5752.22	197934		9.02	32599.8	13.04	10275.6		9.02	11762.5	18351.7	13.04	32498.2	24464.7		1362.92	411.554	736.485	1176.28	1372.61	1541.03
9.03	106149	5779.93	197908		9.03	32157.9	13.06	10470.8		9.03	11025.6	17559	13.06	32543.5	24626.8		1365.61	435.724	673.622	1116.16	1341.49	1541.49
9.04	106245	5766.68	198100		9.04	32011.7	13.08	10080.9		9.04	11068.3	17727.4	13.08	32452.3	24278.5		1368.3	435.842	705.393	1166.43	1365.45	1478.53
9.05	106165	5738.37	197864		9.05	32059.2	13.1	10058.3		9.05	11061.1	17198.1	13.1	32462.4	24360.6		1370.99	394.789	667.517	1134.9	1339.19	1518.12
9.06	106083	5773.55	197847		9.06	33041.4	13.12	9801.94		9.06	11159.8	17081.8	13.12	32760.4	24535.4		1373.67	411.913	670.683	1087.49	1333.93	1512.85
9.07	106265	5734.11	197783		9.07	32625.1	13.14	9946.44		9.07	11369.5	16660.4	13.14	32668.9	24701		1376.36	377.694	670.719	1119.15	1315.54	1468.13
9.08	106140	5710.13	197812		9.08	32359.1	13.16	10509.5		9.08	11104.9	16753.5	13.16	32199.9	24250.1		1379.04	408.6	667.686	1071.91	1305.2	1486.75
9.09	106343	5659.37	197859		9.09	32744.6	13.18	10652.4		9.09	10873.3	16091.3	13.18	32757.9	24555.2		1381.73	401.911	712.199	1077.5	1323.99	1466.02
9.1	106234	5737.76	197835		9.1	32572.8	13.2	9407.46		9.1	10443.2	17223.6	13.2	32310.3	24729.3		1384.41	443.241	677.717	1067.35	1332.36	1447.99
9.11	106199	5680.32	197989		9.11	32487.5	13.22	9850.42		9.11	10866.9	17066.3	13.22	32378.3	24623.2		1387.09	422.87	646.348	1067.72	1266.84	1437.83
9.12	106330	5763.75	197943		9.12	32714.4	13.24	10310.7		9.12	9863.4	17160.3	13.24	32476.8	24682.1		1389.77	368.104	671.814	1060	1335.64	1445.95
9.13	106066	5766.37	197593		9.13	33172.1	13.26	9676.87		9.13	11204	18134.9	13.26	32378.4	24821.2		1392.45	385.202	681.234	1017.7	1274.85	1440.56
9.14	106079	5733.83	197570		9.14	34172.3	13.28	9786.66		9.14	11541.6	17018	13.28	32379.5	24659.1		1395.13	378.118	652.403	1077.89	1250.62	1421.62
9.15	106122	5740.38	197865		9.15	33046.9	13.3	10258.2		9.15	10538	17847.4	13.3	32492.3	24503.4		1397.81	387.985	639.136	1011.19	1218.12	1365.43
9.16	106103	5707.83	198031		9.16	33295.3	13.32	9961.12		9.16	10672.1	16939.1	13.32	32862.5	24532.7		1400.49	356.62	638.278	1049.54	1235.32	1348.49
9.17	105900	5746.57	197829		9.17	32521.8	13.34	10006.5		9.17	10984.5	17350.2	13.34	32153.8	24389		1403.16	376.437	577.318	1027.1	1191.76	1347.1
9.18	106127	5748.96	197756		9.18	31428.9	13.36	9940.69		9.18	11482.2	17414.1	13.36	32455.4	24259		1405.84	348.356	569.913	1001.89	1213.68	1353.36
9.19	106061	5719.99	197903		9.19	31827.6	13.38	9922.46		9.19	11794.8	17083.8	13.38	32954	24692.6		1408.51	350.931	596.985	968.772	1143.75	1341.13
9.2	106030	5713.17	197533		9.2	33177	13.4	9948.59		9.2	11459.4	17517.2	13.4	31792.9	24217.2		1411.19	350.051	589.395	1001	1126.23	1336.68
9.21	106071	5685.86	197721		9.21	32502.4	13.42	9931.9		9.21	11254.6	16487	13.42	32248	24376		1413.86	345.757	597.435	978.293	1134.8	1308.72
9.22	106117	5701.86	197818		9.22	32181.7	13.44	9876.22		9.22	10842.5	17320	13.44	32166.6	24381.2		1416.53	338.086	599.183	984.276	1093.87	1291.27
9.23	105985	5738.42	197762		9.23	31551.5	13.46	10492.8		9.23	10829.3	17478.5	13.46	32570.3	24251.6		1419.2	289.942	576.006	938.314	1123.24	1279.09
9.24	106013	5726.74	197758		9.24	31982.1	13.48	9024.56		9.24	10552.4	16539.9	13.48	31826.3	24128.4		1421.87	326.249	556.07	941.831	1121.45	1277.38
9.25	106245	5702.98	197926		9.25	32166.9	13.5	9473.02		9.25	10624.6	16970.5	13.5	31973.6	24123		1424.54	318.738	536.27	932.481	1093.88	1273.18
9.26	106108	5695.58	197922		9.26	32283.5	13.52	9815.96		9.26	11113.7	17316.3	13.52	32524.4	24617.1		1427.21	338.165	600.299	907.774	1100.09	1240.69
9.27	106124	5692.22	197707		9.27	31285.2	13.54	10002.3		9.27	10534.7	16983.1	13.54	32396.1	24425.1		1429.87	324.068	546.626	888.424	1101.26	1254.84
9.28	106246	5752.32	197815		9.28	31539.6	13.56	10190.6		9.28	10887.7	16463.7	13.56	32502.9	24617.4		1432.54	293.337	545.734	876.973	1069.07	1261.35
9.29	106122	5653.44	197809		9.29	32617.7	13.58	10044.5		9.29	11271.4	16658.8	13.58	32690.4	24523.8		1435.21	299.512	554.178	911.941	1047.37	1216.51
9.3	106240	5698.45	197577		9.3	32121.4	13.6	10098.3		9.3	11161.8	16652.1	13.6	32446.1	24996.9		1437.87	329.073	531.824	892.939	1061.74	1248.9
9.31	106103	5632.18	197719		9.31	32171.2	13.62	9928.96		9.31	10328.9	17389.4	13.62	32908.3	24550.3		1440.53	301.868	543.389	889.38	1027.34	1209.38
9.32	106107	5657.78	197770		9.32	31849.9	13.64	10384		9.32	11821.8	16901.5	13.64	32802.3	24388.9		1443.19	268.043	493.394	878.088	1036.52	1205.77
9.33	106249	5719.27	197761		9.33	31942.7	13.66	9578.5		9.33	10872.4	16650.5	13.66	32649.9	24643.1		1445.86	327.4	520.227	882.094	1030.24	1179.07
9.34	106311	5657.82	197751		9.34	31966.4	13.68	9759.32		9.34	10629.5	16812.4	13.68	31971.7	24247.9		1448.52	306.839	519.336	873.239	1041.78	1190.68
9.35	106193	5714.01	197350		9.35	31778.5	13.7	10017.9		9.35	10741.7	16574.9	13.7	31813.9	24297.6		1451.18	276.382	500.07	879.701	1012.46	1174.19
9.36	106144	5677.24	197743		9.36	32189.4	13.72	9506.06		9.36	10978.2	17019.3	13.72	32285.4	24659.9		1453.84	255.987	569.565	827.637	1018.96	1206.22
9.37	106212	5671.32	197561		9.37	31908.6	13.74	9709.08		9.37	11586.8	17000	13.74	32239.2	24156.6		1456.49	272.107	495.526	857.291	1000.19	1169.66
9.38	106219	5724.91	197600		9.38	32124.7	13.76	9742.84		9.38	11453.7	16893.5	13.76	32051.8	24411.2		1459.15	291.613	501.128	846.449	996.954	1148.65
9.39	106073	5752.17	197699		9.39	31867.3	13.78	9944.05		9.39	10677.1	16811.4	13.78	31339.6	24504.5		1461.81	298.003	500.807	863.81	971.107	1191.43
9.4	106097	5745.3	197675		9.4	31676.5	13.8	9707.36		9.4	10764.1	17054.3	13.8	32054.1	23777.6		1464.46	281.372	497.582	838.172	998.811	1183.57
9.41	106091	5707.1	197618		9.41	32218.3	13.82	10289.9		9.41	11735.3	16958.8	13.82	31651.6	23969.8		1467.12	274.704	463.961	860.897	998.674	1168.2
9.42	106206	5647.31	197765		9.42	31158.9	13.84	10194.3		9.42	10716.5	16767.8	13.84	32375.9	24276.5		1469.77	297.755	479.115	832.85	970.624	1173.16
9.43	106282	5736.66	197672		9.43	31087.4	13.86	9884.79		9.43	10542	17147.2	13.86	32352.8	24305.5		1472.42	277.879	549.078	814.94	1000.94	1145.09
9.44	106110	5746.67	197571		9.44	30845.9	13.88	9462.49		9.44	10710.7	17022.5	13.88	32427.4	24487.8		1475.07	290.995	503.255	845.237	990.618	1160.16
9.45	106028	5637.37	197777		9.45	31872.7	13.9	10072.9		9.45	10258.4	16431.2	13.9	31378.3	24392		1477.72	287.621	487.918	850.167	995.543	1149.87
9.46	106130	5666.09	197469		9.46	31941.1	13.92	9883.79		9.46	10697.4	16186.5	13.92	32533.4	24211.7		1480.37	307.377	493.955	847.558	992.931	1147.26
9.47	105997	5740.51	197585		9.47	31480.1	13.94	10256.9		9.47	10827.6	16575.5	13.94	31909.1	24606.8		1483.02	294.2	493.982	839.98	972.667	1162.52
9.48	106105	5659.6	197720		9.48	31376.3	13.96	9940.56		9.48	10363.4	16784.1	13.96	31687	24660		1485.67	257.972	512.349	837.567	960.105	1162.64
9.49	106053	5726.16	197560		9.49	31369.6	13.98	10028.8		9.49	10293.6	16568.9	13.98	32281.7	24320.2		1488.32	251.451	521.616	830.117	967.886	1137.42
9.5	106045	5655.26	197590		9.5	31517.9	14	10363.9		9.5	11240.4	17067.2	14	32255.7	24639		1490.96	254.818	521.732	827.721	985.806	1170.57
9.51	106174	5695.78	197466		9.51	31467.7	14.02	9959.05		9.51	11413.6	17061.7	14.02	32089	24502		1493.61	291.166	463.899	832.876	988.425	1147.8
9.52	106050	5663.6	197576		9.52	31132.5	14.04	10129		9.52	10335	17330.9	14.04	32591.4	24034.7		1496.25	291.165	494.368	815.1	988.423	1150.34
9.53	106175	5670.85	197614		9.53	31321.8	14.06	9494.39		9.53	10158.4	16698.1	14.06	31816.4	24389.9		1498.9	281.228	500.41	865.813	973.118	1135.03
9.54	106161	5624.09	197599		9.54	31398	14.08	9636.06		9.54	10615.2	17159.6	14.08	32176.4	23780.6		1501.54	291.072	503.373	832.698	950.159	1165.39
9.55	106045	5638.81	197552		9.55	30785.1	14.1	10204.4		9.55	10976.5	16770.6	14.1	32210.4	24879.9		1504.18	271.203	521.54	835.097	983.016	1157.63
9.56	106128	5684.32	197560		9.56	31611.3	14.12	9743.89		9.56	11195.1	17359.9	14.12	31811.9	24519.1		1506.82	307.397	500.074	875.508	990.433	1154.91
9.57	105985	5647.51	197405		9.57	31267.2	14.14	9903.96		9.57	10911.8	16348.1	14.14	32453.5	24469.4		1509.46	270.973	521.168	885.361	962.24	1162.24
9.58	106031	5657.24	197528		9.58	30789.3	14.16	9483.84		9.58	9797.03	16654.9	14.16	32270.7	24282.2		1512.1	277.363	505.629	821.542	977.035	1133.94
9.59	106217	5683.16	197499		9.59	31000.7	14.18	10260.7		9.59	10044.7	16889	14.18	32134.5	24421.2		1514.74	267.199	514.307	833.651	961.251	1166.32
9.6	106226	5717.69	197690		9.6	31838.4	14.2	9849.86		9.6	10539.7	16593	14.2	32250.3	24253.2		1517.37	299.758	501.604	875.972	983.318	1150.42
9.61	106122	5698.56	197579		9.61	32314.8	14.22	9863		9.61	10760.6	17302.3	14.22	32197.7	24569.1		1520.01	299.342	528.304	875.144	992.616	1142.05
9.62	106076	5689.3	197508		9.62	30771.2	14.24	9747.45		9.62	10754.9	17164.8	14.24	32007.3	24123.9		1522.64	298.926	524.639	864.212	989.263	1171.58
9.63	106065	5664.2	197591		9.63	30852.3	14.26	9797.57		9.63	11471.1	17411.7	14.26	31701.7	24199.7		1525.28	311.664	521.033	858.416	1016.26	1165.8
9.64	106096	5612.9	197704		9.64	30661.8	14.28	9918.91		9.64	11479.7	16794.4	14.28	32426.5	24772		1527.91	317.877	544.736	882.979	1013.06	1182.81
9.65	106023	5605.83	197562		9.65	31565	14.3	9462.29		9.65	10943.7	16573.6	14.3	32307.1	24164.7		1530.54	317.565	507.993	894.977	992.304	1159.55
9.66	105989	5630.45	197609		9.66	31383.3	14.32	9114.8		9.66	10214.1	16151.2	14.32	32045	24523.6		1533.17	313.977	567.965	889.327	1024.43	1186.67
9.67	106080	5618.13	197642		9.67	31564.6	14.34	9493.63		9.67	10521	17170.2	14.34	32257.3	25069		1535.8	307.073	531.174	891.127	1041.31	1188.49
9.68	106189	5641.48	197527		9.68	31512.4	14.36	9718.67		9.68	10491.1	17008.1	14.36	31561.7	24169.1		1538.43	300.092	542.56	890.232	1062.99	1205.21
9.69	106281	5599.17	197591		9.69	31036.7	14.38	9623.85		9.69	10956.9	17598.5	14.38	31792.4	24390.1		1541.06	319.128	514.634	909.225	1024.21	1234.24
9.7	106146	5619.87	197649		9.7	30947.2	14.4	9427.64		9.7	10754.4	17208.8	14.4	32354.6	24540		1543.69	354.328	558.84	895.461	1050.54	1215.46
9.71	105970	5606.58	197623		9.71	30957.6	14.42	10217.4		9.71	10266.8	16216.9	14.42	32271.9	23967.7		1546.32	330.88	536.865	921.748	1089.28	1214.23
9.72	106009	5657.98	197676		9.72	30822.7	14.44	9830.46		9.72	10347.7	16338.7	14.44	32118.6	24350.5		1548.94	353.021	571.991	975.551	1108.04	1255.58
9.73	105885	5661.39	197552		9.73	30476.7	14.46	10133.6		9.73	10093.1	17062.6	14.46	32123.2	24508.5		1551.57	346.025	598.208	944.602	1069.59	1239.65
9.74	105965	5661.22	197686		9.74	31651.4	14.48	9875.33		9.74	10375.6	16885.8	14.48	32152.3	24026.3		1554.19	339.163	573.696	918.936	1111.24	1271.35
9.75	106035	5649.84	197710		9.75	31119.3	14.5	10359.9		9.75	10327	16643.1	14.5	32029.2	24300.8		1556.82	351.837	561.317	945.803	1110.65	1313.14
9.76	106122	5695.47	197493		9.76	30881	14.52	9625.04		9.76	10181	16609.2	14.52	32209.4	23861.9		1559.44	338.637	629.687	935.36	1120.1	1297.69
9.77	105946	5665.2	197598		9.77	31418.8	14.54	9557.5		9.77	10481.5	17218.4	14.54	31927.8	24368.5		1562.06	338.377	593.43	984.627	1146.93	1314.58
9.78	105958	5655.3	197538		9.78	31040.8	14.56	9934.24		9.78	10299.2	16936.6	14.56	31621.2	24201.4		1564.68	341.307	589.982	1013.85	1161.2	1321.41
9.79	105833	5651.07	197970		9.79	30958.1	14.58	10021.4		9.79	10377.5	16707	14.58	31772.9	24060		1567.3	344.197	613.32	963.425	1125.67	1328.15
9.8	105988	5596.68	197729		9.8	30740.5	14.6	9807.3		9.8	10246.7	16133.2	14.6	31901	24361		1569.92	424.562	591.936	985.103	1167.18	1344.83
9.81	106152	5623.31	197680		9.81	31179.9	14.62	9783.7		9.81	9993.51	16695.4	14.62	32894.5	23946		1572.54	385.521	612.362	996.945	1174.02	1354.17
9.82	105974	5681.19	197751		9.82	31516.8	14.64	9774.48		9.82	10146.3	16534.7	14.64	32419.2	24155.8		1575.15	375.653	615.062	1008.98	1218.28	1430.69
9.83	105989	5655.07	197581		9.83	30308.6	14.66	9523.58		9.83	10513.1	16109.1	14.66	31954.5	24685.9		1577.77	375.584	644.722	1031.17	1255.34	1380.93
9.84	106040	5616.16	197579		9.84	30781	14.68	9914.95		9.84	10521.4	17178.2	14.68	31772.7	24027.9		1580.38	404.626	623.922	1021.29	1250.43	1398.34
9.85	106036	5626.61	197812		9.85	30435.6	14.7	9944.25		9.85	10494.4	16440.1	14.7	32331.9	24050.6		1583	404.696	638.903	1011.5	1280.34	1410.88
9.86	105882	5666.33	197704		9.86	31049.2	14.72	9894.83		9.86	10186.2	16145.7	14.72	32243.1	24535.7		1585.61	359.599	644.938	1068.66	1238.28	1438.28
9.87	105971	5656.79	197848		9.87	30692.6	14.74	9393.8		9.87	10304.4	16376.8	14.74	31842.8	24108.3		1588.22	404.756	659.83	1063.71	1243.25	1460.62
9.88	106008	5590.47	197833		9.88	30190.2	14.76	9266.41		9.88	9918.83	16436.1	14.76	31767.3	24077.5		1590.84	404.699	627	1066.08	1270.42	1455.54
9.89	106065	5652.56	197845		9.89	30118.3	14.78	9748.05		9.89	10323.8	16028.3	14.78	31865.7	23876		1593.45	391.7	617.928	1051	1277.65	1452.85
9.9	106012	5671.61	197952		9.9	30588	14.8	10009.2		9.9	11137.2	15951.7	14.8	31939.3	24161.3		1596.05	381.918	620.746	1003.67	1245.17	1440.21
9.91	106071	5659.85	197796		9.91	30586.4	14.82	10070.3		9.91	10972.6	16398.3	14.82	31323.6	23979.5		1598.66	397.938	638.458	1005.96	1262.32	1407.77
9.92	106082	5608.49	197922		9.92	30615.4	14.84	9517.25		9.92	10250.5	16107.7	14.84	32206.8	23953.4		1601.27	368.867	593.74	1038.06	1274.56	1412.59
9.93	105950	5607.41	197875		9.93	29518.3	14.86	9775.87		9.93	10254.6	16988.1	14.86	31716.2	24191.5		1603.88	355.933	557.985	998.312	1244.72	1377.8
9.94	106140	5604.24	197757		9.94	31087.6	14.88	9516.39		9.94	10970.4	17196.4	14.88	32117.6	24375.8		1606.48	362.328	569.812	933.776	1204.95	1404.95
9.95	106127	5706.1	197887		9.95	30669.1	14.9	10128.6		9.95	10097.6	17183.5	14.9	32228.7	24067.7		1609.09	342.914	560.77	921.227	1202.29	1345.3
9.96	106103	5750.81	198151		9.96	29988.9	14.92	9715.85		9.96	10033.9	16574.9	14.92	31731.7	24087.6		1611.69	326.681	521.937	930.885	1149.97	1317.77
9.97	106010	5684.15	197888		9.97	30212.4	14.94	9493.21		9.97	9931	16868.7	14.94	32015.7	24191.5		1614.3	287.887	500.903	903.318	1154.55	1314.93
9.98	106079	5661.45	198230		9.98	30164	14.96	9703.14		9.98	10102.4	17264.2	14.96	32018.9	24359.9		1616.9	310.242	479.86	878.208	1136.81	1287.31
9.99	106114	5716.24	197935		9.99	30421	14.98	9837.51		9.99	9949.01	16693.2	14.98	32656	24472.1		1619.5	293.99	455.876	816.025	1054.78	1230.04
10	106088	5681.38	198217		10	29934.1	15	9822.95		10	10556.9	16560.3	15	31999.6	24205.2		1622.1	252.063	434.925	825.677	1009.98	1160.52
10.01	106141	5718.33	198288		10.01	31073.2	15.02	10251.6		10.01	10723.4	15762.2	15.02	32252.7	24524.7		1624.7	261.644	419.997	768.67	970.272	1140.6
10.02	106219	5718.99	198387		10.02	30397.5	15.04	9680.01		10.02	10173.7	16013	15.04	32014.7	24171.7		1627.3	216.64	405.159	731.577	940.597	1138.12
10.03	106276	5727	198543		10.03	29937	15.06	9602.63		10.03	11367.6	17234	15.06	31918.3	24191.5		1629.9	200.615	381.495	689.638	883.833	1098.67
10.04	106209	5707.06	198843		10.04	30096.8	15.08	9781.7		10.04	10577.5	17154.8	15.08	31800.6	24141.4		1632.5	191.052	381.626	687.337	854.34	1002.39
10.05	106343	5723.29	198616		10.05	30176.8	15.1	9884.6		10.05	10408.5	17344.1	15.1	31706.5	24253.4		1635.09	200.799	316.446	618.247	797.64	960.52
10.06	106073	5766.93	199025		10.06	29897.7	15.12	9660.57		10.06	10298.9	15823.5	15.12	32169.6	24252.9		1637.69	168.716	322.518	625.851	790.41	968.13
10.07	106271	5789.88	198676		10.07	29783.3	15.14	9685.53		10.07	10357.8	16942.8	15.14	32083	24255		1640.28	168.793	289.947	534.385	736.1	926.195
10.08	106356	5773.12	198923		10.08	29910.8	15.16	9356.71		10.08	11170.9	16163.8	15.16	31841.4	23952.8		1642.87	149.54	295.983	544.406	701.558	876.79
10.09	106238	5820.07	199024		10.09	29574.5	15.18	9657.64		10.09	10697.3	16927.1	15.18	31974.6	24422.2		1645.47	130.283	284.193	537.099	671.964	854.622
10.1	106491	5842.83	199266		10.1	30345.1	15.2	9651.4		10.1	10189.4	16835.4	15.2	31447	24684.6		1648.06	146.479	260.534	480.264	659.746	820.091
10.11	106441	5876.26	199439		10.11	30393.4	15.22	10338.3		10.11	10056	16676.1	15.22	31904.6	23920.5		1650.65	130.496	269.65	463.127	607.925	802.966
10.12	106495	5962.65	200052		10.12	30352.1	15.24	10051.1		10.12	10725.2	16968.1	15.24	32265.4	24480.1		1653.24	124.225	258.014	463.429	578.465	763.575
10.13	106524	5966.1	200377		10.13	30489.3	15.26	10171.3		10.13	10282.9	16524.3	15.26	32289	24193.2		1655.83	108.307	225.567	443.948	561.464	746.558
10.14	106671	5948.44	200378		10.14	30398.6	15.28	9257.89		10.14	10707.2	15862.9	15.28	32293.2	24300.9		1658.42	111.792	216.982	394.642	559.413	739.515
10.15	106593	5985.57	200647		10.15	29810.5	15.3	9773.55		10.15	10363.5	16412.7	15.3	31838.4	24136.1		1661	92.6392	220.354	429.914	532.481	725.009
10.16	106505	6009.79	201309		10.16	30305.2	15.32	10165.4		10.16	10405.2	17075.4	15.32	32247.1	24670.5		1663.59	92.881	211.754	387.962	520.43	702.975
10.17	106634	6059.97	201345		10.17	30968.8	15.34	9790.79		10.17	9835.56	16879.9	15.34	32131.8	23918.3		1666.18	89.852	212.08	378.321	518.293	683.343
10.18	106925	6111.05	201710		10.18	29703.1	15.36	9509.9		10.18	10532.7	15976.4	15.36	31920	24221.5		1668.76	67.2905	185.367	386.096	488.605	693.602
10.19	107103	6215.77	202178		10.19	30917.1	15.38	9758.93		10.19	11228.9	15905.6	15.38	31709.6	24079.8		1671.34	73.9179	185.566	388.826	481.32	671.317
10.2	107282	6390.45	202792		10.2	29659.5	15.4	9196.5		10.2	10687.9	16267.5	15.4	31928.7	24396.6		1673.93	67.5219	188.736	346.484	446.467	653.973
10.21	107206	6524.33	203367		10.21	29822	15.42	9835.83		10.21	10146.4	17001.4	15.42	31590.7	24283.1		1676.51	70.8759	185.89	336.626	479.159	641.604
10.22	107337	6629.14	204134		10.22	30092.2	15.44	9112.02		10.22	10348.7	16592.8	15.44	32083.7	24229.6		1679.09	74.2403	168.021	341.799	446.768	639.252
10.23	107636	6789.38	205280		10.23	30482.4	15.46	9789.14		10.23	10252.7	16610	15.46	31997.8	24361.4		1681.67	58.0683	174.214	326.943	456.972	646.943
10.24	107913	7073.59	206107		10.24	30191.1	15.48	9531.86		10.24	10867.1	16000.9	15.48	31942.9	24020.2		1684.25	54.934	189.471	314.596	442.123	612.014
10.25	108388	7232.88	207065		10.25	30397.8	15.5	9579.36		10.25	11014.2	16142.7	15.5	31440.5	23861.2		1686.83	61.5939	168.606	312.284	417.217	607.172
10.26	108871	7432.39	208191		10.26	29967	15.52	9549.08		10.26	9998.89	16300	15.52	32194.4	24010.6		1689.4	68.2655	168.818	312.481	404.834	609.861
10.27	109280	7789.65	210223		10.27	30176.6	15.54	9414.62		10.27	10479	16779.3	15.54	32057.5	24317.7		1691.98	55.3188	165.995	297.572	382.358	612.542
10.28	110115	8135.01	211820		10.28	30210.9	15.56	9819.2		10.28	9920.69	15922.2	15.56	32417	24304.5		1694.56	45.6065	166.16	280.099	415.201	602.616
10.29	110793	8669.08	213401		10.29	29444.5	15.58	10250.7		10.29	10305.8	16239	15.58	31888.3	24380		1697.13	52.2274	160.24	300.346	397.682	602.718
10.3	111436	9375.91	214848		10.3	30019.5	15.6	9705.61		10.3	9975.53	17047.5	15.6	32218.2	24358.1		1699.71	48.9943	154.26	300.406	395.217	595.217
10.31	112623	9894.62	216480		10.31	30116.6	15.62	9659.58		10.31	10088.2	17482.1	15.62	32139.3	24694.5		1702.28	55.5424	145.191	295.367	397.734	582.621
10.32	114117	10827.5	218616		10.32	30413.3	15.64	9480.25		10.32	10375.1	17201.8	15.64	32485.8	24428.4		1704.85	26.0295	142.094	282.705	387.596	580.042
10.33	115024	11818.2	220310		10.33	29806.6	15.66	9777.01		10.33	10504.1	16183.1	15.66	32327.2	23998.5		1707.42	45.574	138.928	259.923	389.989	582.44
10.34	116607	12885.2	222089		10.34	30027.7	15.68	10003.9		10.34	10070.7	16498.4	15.68	32108.4	23637.4		1709.99	29.0948	156.82	277.35	372.21	572.21
10.35	118768	14201.8	223803		10.35	29871.8	15.7	9633.34		10.35	9806.1	16746.3	15.7	31298.5	24622.1		1712.56	32.21	132.441	267.079	382.056	579.545
10.36	120951	15414.6	225879		10.36	29748.2	15.72	9794.3		10.36	10780.7	16480.5	15.72	32073.3	24301.1		1715.13	35.3066	135.186	256.814	386.846	591.862
10.37	123201	17276.6	227225		10.37	30444.8	15.74	9913.69		10.37	10221.9	16516.7	15.74	31555	23812.1		1717.7	25.3706	125.903	266.615	369.081	574.091
10.38	125418	18542.1	227721		10.38	30347.5	15.76	9604.96		10.38	10634.8	16721.1	15.76	31595.7	23858.1		1720.26	47.992	140.675	258.892	376.39	566.382
10.39	128563	20146.1	227640		10.39	30130.8	15.78	9572.91		10.39	10116.5	16167.5	15.78	31497.9	24425.3		1722.83	54.3243	119.435	261.191	381.191	566.196
10.4	132128	21567.4	228218		10.4	29234.5	15.8	9842.12		10.4	10264.1	16757.7	15.8	31799.7	24525.8		1725.4	50.9066	113.22	253.499	363.513	575.995
10.41	134412	22854.9	227065		10.41	29699	15.82	9512.61		10.41	10635.4	15787.6	15.82	31355.9	24150.3		1727.96	34.5162	121.961	245.807	358.327	568.301
10.42	136621	23620.6	226497		10.42	29734.4	15.84	9706.18		10.42	9903.16	16382.8	15.84	32154.6	24565.2		1730.52	21.3809	121.679	258.025	350.637	573.045
10.43	138797	23706.5	223758		10.43	30206.2	15.86	9851.24		10.43	10133.9	16665.1	15.86	31510.5	24005.8		1733.09	43.806	145.218	262.71	357.852	570.281
10.44	139224	22433.2	221681		10.44	29600.4	15.88	9350.94		10.44	9688.04	17212.1	15.88	32165.1	24266.1		1735.65	33.8675	112.054	232.601	347.639	565.008
10.45	137488	19443	219095		10.45	29831.9	15.9	9752.38		10.45	9708.58	16962.9	15.9	31750.5	24353.1		1738.21	11.0669	141.39	249.634	367.158	564.681
10.46	133217	15949.9	216159		10.46	29985.8	15.92	9519.68		10.46	10037.5	17113.5	15.92	32068.1	24416.1		1740.77	36.539	140.934	249.284	354.456	561.87
10.47	128682	12492.9	213134		10.47	30489.3	15.94	9937.08		10.47	9642.55	16471.1	15.94	32183.6	23947.2		1743.32	42.6685	116.801	246.467	356.603	551.67
10.48	122573	9829.68	210762		10.48	29967.3	15.96	9808.19		10.48	9964.24	16420.8	15.96	32162.5	24420.7		1745.88	23.1831	119.357	233.825	353.825	534.135
10.49	117417	7931.79	208671		10.49	30379.9	15.98	9910.04		10.49	9753.75	16426.6	15.98	31993.2	23745.8		1748.44	19.7503	133.708	243.352	346.157	558.439
10.5	113014	6935.99	207216		10.5	30424.6	16	9655.23		10.5	10110.2	16330.2	16	31566.8	24463		1751	13.151	136.25	257.756	350.786	553.238
10.51	110220	6479.96	205422		10.51	30006.8	16.02	9808.87		10.51	10026.2	16382.2	16.02	31962.4	23873.5		1753.55	32.0319	115.295	237.851	355.404	550.509
10.52	108474	6193.76	203924		10.52	29962.2	16.04	9758.21		10.52	10461.1	16781.2	16.04	32356.4	24044.9		1756.11	41.3165	126.662	252.218	342.904	545.347
10.53	107511	6013.98	203113		10.53	29498.2	16.06	9223.49		10.53	10122.3	16501	16.06	32026.7	24366.6		1758.66	28.3757	120.428	237.269	354.831	540.201
10.54	107110	6063.77	202433		10.54	29306.9	16.08	9326.31		10.54	10104.6	17297.6	16.08	32422.5	24360.3		1761.21	37.6297	122.975	224.809	344.809	561.845
10.55	107023	5950.3	201450		10.55	30514.1	16.1	9447.86		10.55	10508.8	17308.2	16.1	31937.8	24203.2		1763.76	8.95612	128.438	243.981	342.117	534.829
10.56	106627	5889.4	201200		10.56	29789.8	16.12	9921.18		10.56	10255.1	16271	16.12	32028.2	24291.3		1766.32	37.1461	113.532	238.851	356.426	549.15
10.57	106415	5924.95	200706		10.57	29729.8	16.14	9963.71		10.57	10070	16261.6	16.14	32066.9	24502		1768.87	33.7895	124.862	236.189	356.189	553.767
10.58	106501	5796.41	200645		10.58	29756.1	16.16	9964.76		10.58	9948.69	16973.7	16.16	32014.4	24580.5		1771.41	21.0413	115.89	233.569	348.732	543.895
10.59	106371	5806.14	200208		10.59	30264.8	16.18	9468.41		10.59	10434.1	16675.6	16.18	31784.3	24465.5		1773.96	14.6324	95.3908	235.823	341.328	550.991
10.6	106438	5802.87	199756		10.6	29509.4	16.2	9670.72		10.6	9825.01	16232.2	16.2	31662.2	24371		1776.51	17.6744	106.83	238.106	353.279	538.796
10.61	106495	5782.75	199420		10.61	29643.7	16.22	10232		10.61	10183.9	16773.4	16.22	31981.1	24377.4		1779.06	33.2786	89.3428	235.592	345.943	560.417
10.62	106173	5718.69	199371		10.62	29339.2	16.24	9571.28		10.62	10333.4	16620.2	16.24	31951	24369.7		1781.6	20.6817	118.203	245.169	338.645	541.057
10.63	106320	5735.38	199345		10.63	29331.8	16.26	10235.2		10.63	10005.2	16705.6	16.26	31829.2	24126.9		1784.15	33.1941	103.7	221.029	321.743	531.386
10.64	106324	5721.14	199358		10.64	29295.6	16.28	9361.91		10.64	10251.4	16351.6	16.28	31867.2	24434.7		1786.69	5.00009	115.293	225.867	336.223	541.045
10.65	106112	5751.18	198828		10.65	28735.7	16.3	9888.49		10.65	9959.82	16070.7	16.3	32531.3	23816.4		1789.23	36.4077	106.702	228.348	336.287	545.936
10.66	106135	5731.53	198900		10.66	29792	16.32	10003.3		10.66	10465.9	15937.3	16.32	31320.2	24050.7		1791.78	11.413	101.061	233.298	338.814	543.642
10.67	106113	5745.19	198886		10.67	28609.8	16.34	10049.1		10.67	10413.5	16469.7	16.34	32256.6	24226.4		1794.32	14.6746	112.857	228.63	346.213	531.713
10.68	106163	5700.38	198571		10.68	28579.8	16.36	9887.8		10.68	10158.1	16576.3	16.36	31761.1	24116.2		1796.86	17.9541	110.178	236.062	319.769	539.125
10.69	106196	5727.46	198786		10.69	29894.3	16.38	9318.52		10.69	10117.9	16390.9	16.38	31951.5	24364		1799.4	2.3373	81.3172	228.964	341.698	541.698
10.7	106113	5678.46	198414		10.7	29311.5	16.4	9786.59		10.7	9991.98	16660.1	16.4	32145.5	23812.6		1801.93	15.0322	96.0028	226.669	332.123	544.245
10.71	105892	5696.54	198375		10.71	28698	16.42	9426.83		10.71	9605.43	16556.8	16.42	32148.7	23908.8		1804.47	15.105	96.1144	231.614	349.188	539.484
10.72	106050	5666.68	198425		10.72	28432.8	16.44	10190.7		10.72	10221.2	16420.8	16.44	31862.5	24051.2		1807.01	8.85199	107.852	238.97	346.835	544.408
10.73	106074	5724.19	198370		10.73	29054.2	16.46	9624.88		10.73	10363.2	16520.9	16.46	31892	24278		1809.55	21.5393	105.041	236.629	334.774	542.059
10.74	106081	5683.91	198367		10.74	29745.1	16.48	9948		10.74	9762.16	16489.4	16.48	31436.2	24279.9		1812.08	18.4771	99.3556	219.742	337.312	525.16
10.75	105964	5700.17	198179		10.75	28987	16.5	9366.04		10.75	10196.5	15406.9	16.5	31798.1	24094.2		1814.62	2.80231	105.41	232.074	339.908	532.609
10.76	105881	5735.13	198173		10.76	28923.1	16.52	9631.31		10.76	9957.32	16088	16.52	32257.9	25068.6		1817.15	21.9776	114.482	246.942	342.571	537.697
10.77	106147	5697.6	198047		10.77	29782.2	16.54	9899.87		10.77	9974.79	16142.4	16.54	31912	24445.7		1819.68	19.0417	88.4896	220.408	342.85	550.176
10.78	106183	5681.15	198046		10.78	28795.4	16.56	9750.85		10.78	9737.96	15819.8	16.56	31776.7	24524.5		1822.21	22.4777	91.7872	220.709	345.603	538.261
10.79	105915	5669.83	197983		10.79	29560.1	16.58	9876.25		10.79	10346.5	16099.6	16.58	31576	24304.3		1824.74	9.98676	95.0956	233.27	338.556	538.556
10.8	106003	5700.25	197895		10.8	29885	16.6	9586.8		10.8	10027.1	15967.7	16.6	32183.3	24497.6		1827.27	19.7841	98.386	228.655	338.827	533.912
10.81	106297	5650.3	197971		10.81	29347.2	16.62	9782.17		10.81	10036.2	16220.7	16.62	32067.4	23985.9		1829.8	13.582	98.68	226.438	336.594	529.21
10.82	106020	5678.45	198112		10.82	29246.5	16.64	9658.66		10.82	9878.84	16685.9	16.64	31805.7	24312.3		1832.33	13.7256	98.9056	234.016	334.302	539.231
10.83	105892	5692.39	197988		10.83	29083.6	16.66	9905.8		10.83	10327.5	16055.4	16.66	32856.7	23737.8		1834.86	26.6492	96.1	221.818	341.818	541.818
10.84	105796	5648.95	197866		10.84	28996.3	16.68	9307.67		10.84	9386.99	16335.6	16.68	32515.2	24100.2		1837.38	17.0885	93.2272	219.42	341.888	536.953
10.85	105962	5638.23	198173		10.85	28671.8	16.7	9724.07		10.85	10163.1	16298.7	16.7	32659.9	24235.3		1839.91	10.695	96.2236	231.789	329.576	539.449
10.86	106025	5671.18	197930		10.86	29088.6	16.72	9729.22		10.86	9569.5	16570.4	16.72	31479.3	24300.3		1842.43	-2.13626	105.114	226.857	334.516	546.857
10.87	106120	5652.55	197815		10.87	29463.5	16.74	10022.6		10.87	10414.6	16823.8	16.74	31850.1	24453.5		1844.96	7.48933	93.2668	224.389	339.452	524.643
10.88	105945	5675.83	197853		10.88	29094.2	16.76	9608.76		10.88	10156.6	16432.3	16.76	32347.5	24574.5		1847.48	10.7037	105.123	226.864	332.055	539.459
10.89	106060	5627.27	198034		10.89	29289.1	16.78	9859.3		10.89	9530.71	16775.4	16.78	32261.9	24592.5		1850	10.7123	108.1	224.407	337.002	541.939
10.9	106192	5654.84	197904		10.9	29026.4	16.8	9164.5		10.9	9918.65	16302.3	16.8	31942.1	24513		1852.52	1.08462	99.2128	236.749	332.064	534.533
10.91	106080	5690.91	197913		10.91	28589.8	16.82	9767.29		10.91	9197.15	16914.4	16.82	32593.1	24634		1855.04	7.47893	105.096	216.971	329.567	534.503
10.92	106040	5689.32	197907		10.92	28725.9	16.84	10105.8		10.92	9714.85	17309.7	16.84	32101.3	24754		1857.56	23.4519	96.1132	216.895	327.028	549.228
10.93	106040	5678.2	197862		10.93	28141.9	16.86	9550.47		10.93	10511.6	16317.1	16.86	31714.3	24475.4		1860.08	16.9264	84.1156	216.763	326.906	534.299
10.94	105999	5699.96	197960		10.94	28780.5	16.88	9831.34		10.94	9987.78	16490.9	16.88	31839.2	24280.8		1862.6	13.5702	86.848	209.197	324.275	524.275
10.95	105944	5621.83	197677		10.95	29769.6	16.9	9764.75		10.95	9802.42	16906.4	16.9	32036.6	24554.9		1865.12	13.3857	86.578	216.358	328.987	521.616
10.96	106027	5636.81	197658		10.96	29714.9	16.92	10199.3		10.96	10195.1	16367.4	16.92	31655.2	24732.2		1867.63	25.9387	77.4544	216.117	331.212	531.212
10.97	105943	5652.59	197723		10.97	29256.8	16.94	10258		10.97	10017.3	16983.4	16.94	32137.8	24710.7		1870.15	6.61937	85.9888	208.531	321.186	533.427
10.98	105843	5617.93	197757		10.98	29084	16.96	9922		10.98	9261.61	16060	16.96	31927	24849.9		1872.66	6.4375	103.302	230.308	333.2	538.088
10.99	105937	5632.08	197785		10.99	28777	16.98	10408.2		10.99	9886.25	16231.3	16.98	32000.9	24228.1		1875.17	-0.0807	97.1464	220.302	330.542	537.862
11	106093	5659.47	197635		11	29262.2	17	10473.2		11	9718.31	16420.7	17	31724	23974		1877.69	31.4274	105.632	220.076	327.895	515.715
11.01	105933	5729.8	197660		11.01	28033.5	17.02	10200.9		11.01	9020.05	16008.1	17.02	32079.7	25148.3		1880.2	12.2397	93.6496	200.387	325.251	532.547
11.02	106069	5709.05	197573		11.02	29227.3	17.04	10084.7		11.02	9409.27	16368.3	17.04	32830.5	24028.9		1882.71	-3.73812	99.1708	207.459	320.176	522.603
11.03	105894	5744.19	197611		11.03	28677.9	17.06	10224		11.03	9960.44	16635.4	17.06	32021.7	24640.4		1885.22	2.38215	93.0196	204.797	339.337	532.067
11.04	105823	5704.67	197498		11.04	28754.5	17.08	10619.1		11.04	10231.6	16172.3	17.08	32229.1	24802.8		1887.73	17.9009	89.7772	214.226	317.296	536.644
11.05	105981	5724.16	197553		11.05	28160.6	17.1	10439.1		11.05	10675	15818.5	17.1	31598.7	24798.8		1890.24	14.5248	83.6416	228.436	331.541	536.368
11.06	105888	5725.22	197838		11.06	28555.4	17.12	10197.7		11.06	9560.76	15071.1	17.12	32432.2	24236.7		1892.74	-7.62733	91.9792	208.864	324.047	531.273
11.07	105867	5682.78	197649		11.07	29913.4	17.14	9915.6		11.07	10460.2	15595.5	17.14	32428	24295.5		1895.25	1.56185	74.326	213.413	323.797	538.22
11.08	105702	5664.91	197416		11.08	28299.9	17.16	9756.34		11.08	10005.5	15841.4	17.16	32001	24700		1897.75	1.36295	91.2976	220.349	330.752	537.95
11.09	105837	5695.99	197679		11.09	28242.6	17.18	10351.5		11.09	9662.69	16469.9	17.18	31520.8	24528.5		1900.26	10.5107	76.6072	208.111	323.322	513.743
11.1	105851	5728.41	197698		11.1	28685.6	17.2	10525.1		11.1	9884.15	16222.9	17.2	31821.9	24120.8		1902.76	10.3127	102.141	231.784	323.101	542.223
11.11	105910	5674.97	197622		11.11	28279.2	17.22	10171.3		11.11	9967.79	17021.3	17.22	32109.5	24520.6		1905.27	10.1277	90.382	214.826	334.826	525.281
11.12	105938	5631.46	197751		11.12	29323.3	17.24	9812.27		11.12	9534.71	16663.8	17.24	31500.9	24119.7		1907.77	3.76379	81.5428	214.619	346.532	529.854
11.13	105909	5631.77	197543		11.13	29027.2	17.26	10255.2		11.13	9844.26	16258.2	17.26	32128.5	24129.7		1910.27	9.80788	95.5972	214.434	336.814	520.158
11.14	105839	5656.62	197619		11.14	28779.9	17.28	9870.51		11.14	9585.19	15980.3	17.28	32259.5	24708		1912.77	18.9461	101.093	221.404	317.639	529.522
11.15	105804	5645.96	197590		11.15	29614.6	17.3	10443.7		11.15	9920.08	16403.7	17.3	32425.1	24513.1		1915.27	15.7417	89.5168	218.89	322.271	536.516
11.16	105907	5690.53	197579		11.16	28588.6	17.32	10432.1		11.16	9020.29	16666.1	17.32	32581.4	24469.4		1917.77	12.5652	89.3812	216.407	326.918	524.545
11.17	105914	5605.29	197564		11.17	28224.2	17.34	9766.56		11.17	9797.65	16322	17.34	32216.1	24922.8		1920.26	9.4119	92.1196	209.208	326.837	529.208
11.18	105795	5604.14	197611		11.18	28950.6	17.36	10112.8		11.18	8771.22	15999.7	17.36	32205.3	24600.7		1922.76	-2.96514	92.032	216.252	324.404	526.773
11.19	105962	5641.47	197429		11.19	28102.8	17.38	9721.05		11.19	10161.1	15754.2	17.38	32446.1	24582.6		1925.26	0.07244	74.9056	230.405	321.982	514.876
11.2	105968	5610.42	197516		11.2	28528.7	17.4	10469.3		11.2	9876.73	16694.3	17.4	32565.4	24822.4		1927.75	9.26695	86.2084	216.14	321.934	533.772
11.21	105955	5618.87	197507		11.21	29025.5	17.42	11053.7		11.21	9067.8	16091.8	17.42	31356.5	24772.4		1930.25	15.3794	97.5064	223.189	333.722	536.089
11.22	105975	5625.64	197663		11.22	29023.1	17.44	10298		11.22	9453.9	16407.1	17.44	31893.9	24698.1		1932.74	12.2649	97.4476	223.141	312.383	526.579
11.23	106032	5533.71	197494		11.23	28511.6	17.46	10328.8		11.23	9243.7	16197.4	17.46	31781	24484.2		1935.23	6.08806	86.0512	216.01	338.376	531.28
11.24	105864	5575.35	197612		11.24	28180.3	17.48	10439.6		11.24	9140.92	16634.8	17.48	32157.4	24584.5		1937.73	6.08052	86.0392	204.175	317.079	540.731
11.25	105955	5587.77	197513		11.25	28097.8	17.5	9970.58		11.25	9825.9	16361.9	17.5	32146.8	24511.6		1940.22	15.3227	88.9036	223.118	319.463	533.656
11.26	105794	5630.53	197369		11.26	28678.7	17.52	9965.36		11.26	9389.06	16456.2	17.52	32521.2	24649.8		1942.71	-0.01427	86.1304	225.541	317.143	517.143
11.27	106120	5619.73	197346		11.27	29161.6	17.54	10344.1		11.27	9548.1	16433.8	17.54	32693.7	24769.3		1945.2	-3.03326	86.2288	211.42	314.845	540.892
11.28	105854	5573.89	197572		11.28	27780.1	17.56	10532.3		11.28	9142.7	16111.2	17.56	32402.3	24674.5		1947.68	9.35704	86.3464	225.73	329.143	529.143
11.29	105998	5571.91	197588		11.29	28400.8	17.58	10201.7		11.29	10105.2	16204.4	17.58	32159.3	24683.2		1950.17	6.35261	89.3104	209.236	319.75	526.864
11.3	105927	5646.34	197714		11.3	28509.8	17.6	10088.5		11.3	9838.38	16761.1	17.6	32430.4	25205.1		1952.66	-5.91744	83.7244	211.692	331.692	512.709
11.31	105825	5645.36	197381		11.31	29309.5	17.62	10325.1		11.31	10340	15889.2	17.62	32572	24684.1		1955.14	6.47897	72.418	207.015	324.641	531.763
11.32	105869	5592.22	197352		11.32	28027.8	17.64	10153.4		11.32	10511.4	16713.4	17.64	32022.2	24450.8		1957.63	3.44061	95.2912	216.575	312.823	519.948
11.33	105949	5584.84	197516		11.33	28335.9	17.66	10265.4		11.33	10296.6	16784.1	17.66	32250.7	24043.8		1960.11	0.39731	95.3692	211.883	331.883	529.507
11.34	105784	5649.14	197453		11.34	28761.9	17.68	10248.1		11.34	9384.95	17029.1	17.68	32095.4	24519.8		1962.59	3.53668	72.6304	214.324	327.192	522.437
11.35	105925	5624.75	197501		11.35	28658.3	17.7	9966.95		11.35	9820.97	16587.4	17.7	31976.6	24519.8		1965.08	3.59427	86.9872	219.156	334.399	529.641
11.36	105883	5637.85	197443		11.36	27659.5	17.72	10049.3		11.36	9591.09	16346	17.72	32036.9	24541		1967.56	9.84571	87.0892	221.621	324.96	513.059
11.37	105870	5597.91	197430		11.37	28486.2	17.74	9836.26		11.37	9766.15	16147.4	17.74	32415.8	24728.8		1970.04	19.1991	81.472	209.797	327.416	536.942
11.38	105849	5616.92	197713		11.38	28490.4	17.76	10044.7		11.38	9423.26	16226.6	17.76	32546.6	24443.5		1972.52	-2.42473	90.1312	205.096	317.948	525.096
11.39	105881	5696.44	197574		11.39	28849.4	17.78	10291.7		11.39	9210.92	15857.5	17.78	32185.4	24473.8		1975	6.90407	87.328	205.139	313.221	525.139
11.4	105947	5614.82	197540		11.4	27891.6	17.8	9893.41		11.4	8706.73	16089.3	17.8	32470.2	25073.6		1977.47	6.9198	70.1884	217.077	318.005	537.077
11.41	105981	5549.97	197288		11.41	28723.6	17.82	10620.1		11.41	9486	15857.2	17.82	32228.2	24717.9		1979.95	-8.57815	64.4632	231.377	320.386	527.538
11.42	105881	5580.39	197597		11.42	28807.4	17.84	10388.3		11.42	9737.23	15888.5	17.84	32711	24443.7		1982.43	16.1961	87.322	226.586	329.901	525.134
11.43	105916	5613.86	197591		11.43	28964.4	17.86	10272		11.43	9805.13	16390.7	17.86	31465.7	24805.1		1984.9	6.87482	67.2652	221.785	320.338	525.104
11.44	105882	5606.99	197459		11.44	27787.2	17.88	9774.52		11.44	10387.6	16469.1	17.88	32706.7	24761.9		1987.38	9.93892	78.6556	219.359	315.537	532.213
11.45	105688	5587.47	197665		11.45	28388.1	17.9	9997.2		11.45	9217.3	16419.8	17.9	32662.4	24933.2		1989.85	-2.48557	75.7372	209.781	325.019	534.544
11.46	105799	5590.42	197547		11.46	28246.4	17.92	10459.4		11.46	10278.9	15933	17.92	32318.3	24889		1992.32	12.9383	84.2308	216.859	320.198	522.578
11.47	105787	5544	197732		11.47	28613	17.94	10543.1		11.47	9071.77	16345.6	17.94	32597.6	25117.2		1994.8	-2.59321	86.9824	207.259	329.638	539.152
11.48	105951	5612.1	197296		11.48	28102.2	17.96	10190.6		11.48	9951.91	16162.8	17.96	32409.7	24836		1997.27	18.9605	84.0016	207.161	327.161	524.784
11.49	105850	5621.05	197492		11.49	29083.4	17.98	10405.3		11.49	9605.44	15698.2	17.98	31850.6	24615.6		1999.74	3.41591	83.8504	214.168	334.168	529.418
11.5	106012	5635.35	197683		11.5	28867.4	18	10246.5		11.5	10160.9	15631.3	18	32343.1	25097.5		2002.21	0.22545	75.142	206.913	317.424	522.168
11.51	105868	5601.2	197567		11.51	29304.8	18.02	10393		11.51	9886.47	16361.6	18.02	32280.9	25159.7		2004.68	6.27474	77.8132	216.25	314.924	524.402
11.52	106039	5605.49	197569		11.52	28941.1	18.04	10232.8		11.52	9297.65	16548.3	18.04	32456	24874.4		2007.14	3.07414	83.3092	216.091	321.89	510.056
11.53	105885	5581.34	197442		11.53	28634	18.06	10178.8		11.53	9498.44	16317.2	18.06	32448.1	24924		2009.61	6.02228	66.0904	199.379	319.379	528.834
11.54	105831	5683.86	197384		11.54	28445.7	18.08	9990.97		11.54	9343.32	15895	18.08	32728.4	25272.8		2012.08	2.82025	65.908	199.229	323.951	526.312
11.55	105877	5582.2	197404		11.55	28415.7	18.1	10803.7		11.55	9789.91	16312.2	18.1	32654.3	24952.5		2014.54	11.8839	79.8676	222.655	309.644	516.718
11.56	105994	5624.02	197445		11.56	28115.2	18.12	10989.2		11.56	9548.35	16248.9	18.12	32328.2	24745.7		2017.01	-3.56665	82.4884	215.407	318.923	521.278
11.57	105939	5590.5	197607		11.57	27951.9	18.14	10437.1		11.57	9989.14	16041.4	18.14	32600.4	24660.6		2019.47	-6.74307	82.288	210.536	316.424	525.832
11.58	105880	5590.45	197608		11.58	27462.3	18.16	10398.6		11.58	9821.62	16102.2	18.16	31984.4	25325.2		2021.93	-0.73876	82.1068	210.391	320.993	523.342
11.59	105968	5564.53	197470		11.59	28474.3	18.18	10927.1		11.59	10172	15517.7	18.18	32077.7	24644.6		2024.39	-16.0907	90.4	214.959	320.876	525.571
11.6	105970	5573.54	197491		11.6	28151.5	18.2	10880.5		11.6	9596.75	15768.5	18.2	32006.9	24633.9		2026.86	-0.91634	81.8176	205.467	320.777	537.193
11.61	105648	5611.97	197399		11.61	28487.1	18.22	10251.9		11.61	9989.92	16700.3	18.22	32905.3	24481.7		2029.32	14.2411	81.6952	217.089	313.655	530.059
11.62	105875	5568.13	197388		11.62	27980.5	18.24	10252.5		11.62	9692.25	16687.3	18.24	31925.7	24946.7		2031.78	-4.11395	84.376	214.639	320.589	525.272
11.63	105857	5573.26	197500		11.63	28029.3	18.26	10316.3		11.63	10180.8	16501.7	18.26	32673.9	25298.2		2034.23	-1.16347	58.9564	212.172	322.815	513.457
11.64	105727	5558.47	197485		11.64	28228.1	18.28	10522.4		11.64	10323.5	16145.3	18.28	33130.2	24743.9		2036.69	-1.27748	84.0316	202.673	325.01	525.01
11.65	105869	5520.59	197646		11.65	28169.9	18.3	10770.9		11.65	9713.58	15732.5	18.3	32823.8	24561.1		2039.15	10.7257	86.614	207.177	315.509	527.177
11.66	105918	5601.81	197421		11.66	28229.3	18.32	11332.3		11.66	9291.08	16134.3	18.32	32790.5	25118.9		2041.6	-7.60328	83.5876	211.662	329.332	524.672
11.67	105901	5579.32	197315		11.67	28394.7	18.34	10853.7		11.67	9885.58	16057.2	18.34	32342.9	24362.9		2044.06	4.38441	69.4204	220.808	298.915	522.189
11.68	105781	5487.36	197329		11.68	28145.1	18.36	10875		11.68	9091.51	15893.4	18.36	32190.9	24830.2		2046.51	-7.804	72.0712	209.051	322.075	510.449
11.69	105777	5551.39	197294		11.69	27761.6	18.38	10640.1		11.69	8858.85	16195.6	18.38	32421.4	25088.9		2048.97	-1.80905	80.3596	211.309	317.364	519.688
11.7	105843	5613.45	197375		11.7	27993.5	18.4	10855.2		11.7	9098.39	15682.6	18.4	32321.3	25424.8		2051.42	19.3267	80.3416	199.675	333.618	521.999
11.71	105754	5552.21	197432		11.71	27839.8	18.42	10552.3		11.71	9561.75	15956.1	18.42	32451.4	24827.4		2053.87	1.21943	77.5816	202.021	328.994	524.345
11.72	105793	5572.57	197382		11.72	28294.7	18.44	10529		11.72	9538.91	15658.9	18.44	32553.5	24561.5		2056.32	1.24829	74.836	209.03	319.731	519.731
11.73	105706	5585.99	197407		11.73	27796.9	18.46	10528.1		11.73	9513.83	16287.7	18.46	32660.8	24995.7		2058.77	4.29159	83.2384	213.707	317.43	533.707
11.74	105679	5555.53	197469		11.74	27589.3	18.48	10361.6		11.74	9366.46	16203	18.48	32391.9	24947.3		2061.22	-4.77695	80.4484	213.707	308.129	505.803
11.75	105643	5544.66	197411		11.75	28306.4	18.5	10398.7		11.75	9394.98	16591.2	18.5	32902.2	25065.6		2063.67	-4.79775	80.4136	204.379	326.704	524.379
11.76	105761	5571.65	197231		11.76	28036.1	18.52	11208.8		11.76	10002.5	15534.4	18.52	33158.2	25349.2		2066.12	1.21046	71.9896	204.334	319.686	517.362
11.77	105858	5537.36	197291		11.77	28646.8	18.54	10414		11.77	9512.12	16297.8	18.54	32752.9	25446.8		2068.56	-1.84831	77.5072	208.933	308.025	531.256
11.78	105843	5560.57	197656		11.78	27696.2	18.56	10376.7		11.78	9763.54	16278	18.56	32425.8	25158.5		2071.01	-4.8959	55.1668	208.896	331.218	507.994
11.79	105686	5558.61	197654		11.79	28036.2	18.58	10249.8		11.79	8961.36	16068.7	18.58	33069.4	25325		2073.45	16.2222	74.6536	201.911	319.589	531.2
11.8	105814	5524.1	197527		11.8	27709	18.6	11039		11.8	9493.55	16681	18.6	32718	24924.8		2075.9	-1.89017	69.0808	201.912	321.912	528.878
11.81	105941	5568.4	197526		11.81	28188.5	18.62	11406.8		11.81	9505.39	16485.8	18.62	31443.7	24920.8		2078.34	-4.90188	71.878	194.954	321.921	519.598
11.82	105930	5589.34	197443		11.82	28459.2	18.64	11013.5		11.82	9579.11	15831.7	18.64	32247.5	25543.9		2080.78	4.15691	91.3888	208.89	326.567	517.278
11.83	105961	5560.55	197404		11.83	28243.7	18.66	10764.5		11.83	9577.27	16006.6	18.66	32494.3	24751.1		2083.22	7.16901	88.5904	192.626	305.66	526.559
11.84	105984	5556.5	197527		11.84	27514.6	18.68	10729.5		11.84	9891.12	16447.4	18.68	32333.6	24899.6		2085.66	1.1205	74.6416	204.224	324.224	528.868
11.85	105804	5570.44	197521		11.85	28227.6	18.7	10871.6		11.85	9949.78	15832.8	18.7	32441.4	24865.8		2088.1	4.13104	77.4148	211.179	324.214	512.605
11.86	105772	5532.99	197532		11.86	27963.1	18.72	10768.9		11.86	9680.93	16439.5	18.72	32865.8	25308.6		2090.54	-7.9405	71.8456	199.573	324.216	510.286
11.87	105810	5524.7	197531		11.87	27452.3	18.74	11063.5		11.87	9586.33	15991.3	18.74	32439.3	25150.7		2092.98	-1.88757	77.4448	208.881	317.27	512.626
11.88	105849	5514.05	197504		11.88	27695	18.76	10580.6		11.88	8953.79	15955.9	18.76	32901.9	25644		2095.42	-1.85546	85.858	201.955	324.278	521.955
11.89	105830	5592.65	197503		11.89	27375.7	18.78	10646.2		11.89	9156.82	15970	18.78	33329.6	25543.7		2097.85	1.21124	74.7796	195.039	319.687	515.039
11.9	105951	5519.36	197436		11.9	27429.4	18.8	10965.6		11.9	9232.72	16316.9	18.8	33044.8	25196.4		2100.29	1.26506	80.4424	195.1	315.1	519.751
11.91	105765	5597.89	197582		11.91	27192.3	18.82	10373.6		11.91	9767.22	16326.1	18.82	33149.3	25024.6		2102.72	1.31706	80.5252	199.812	312.833	510.507
11.92	105725	5593.38	197400		11.92	28245.9	18.84	10667.5		11.92	9753.65	16599.4	18.84	32820.1	25139.3		2105.16	7.41016	75.0052	199.862	312.88	517.534
11.93	105672	5557.67	197513		11.93	28123.7	18.86	10998.6		11.93	9653	15822.1	18.86	33424.7	25213.7		2107.59	-4.66866	86.2192	195.236	319.892	524.548
11.94	105725	5570.44	197481		11.94	27664.2	18.88	10739.8		11.94	9313.21	16419.6	18.88	32631.1	25395.9		2110.02	1.39064	77.848	197.571	317.571	515.243
11.95	105726	5512.02	197509		11.95	27336.5	18.9	10910.9		11.95	9478.89	16291.5	18.9	32748.4	25124.3		2112.45	4.40716	66.6592	197.56	312.904	505.92
11.96	105816	5521.92	197397		11.96	28048	18.92	10604.2		11.96	8746.68	16629.2	18.92	32819.2	25581.6		2114.88	-10.7419	86.1808	204.519	324.519	526.847
11.97	105845	5526.37	197459		11.97	27178.4	18.94	10684.5		11.97	9424.5	15595.4	18.94	32781.2	25118.1		2117.31	13.4387	74.9752	202.165	329.146	522.165
11.98	105786	5592.69	197806		11.98	27349.5	18.96	11007.5		11.98	8791.13	15392	18.96	33692.9	25072.6		2119.74	-7.75343	74.9464	192.836	317.489	524.469
11.99	105899	5628.32	197687		11.99	27850	18.98	10943.5		11.99	9824.38	16465.3	18.98	32570.5	25109.8		2122.17	-10.7875	66.5548	195.15	324.455	505.845
12	105680	5551.89	197519		12	28325.7	19	10909.8		12	9981.78	16007.3	19	32597.3	25253.7		2124.6	1.30484	58.1752	199.798	322.124	524.45
12.01	105858	5592.16	197467		12.01	27889.7	19.02	10941.4		12.01	9078.09	15929.3	19.02	33138.6	25418		2127.02	-10.7918	60.9652	199.797	317.471	512.819
12.02	105855	5492.53	197704		12.02	27622.8	19.04	11285.7		12.02	9590.3	16457.8	19.04	33408.3	25282		2129.45	4.32669	72.1288	202.121	322.121	515.143
12.03	106100	5515.21	197671		12.03	27566.9	19.06	11444.8		12.03	8850.78	15422.8	19.06	32444.2	25349.2		2131.88	1.29691	80.494	206.767	315.137	505.833
12.04	105859	5558.8	197635		12.04	27246.3	19.08	10916		12.04	9961.17	16368.6	19.08	32455.1	25548.4		2134.3	-4.76096	52.5676	192.798	324.427	517.45
12.05	105815	5520.59	197680		12.05	28262.3	19.1	11059.8		12.05	9520.67	15902.5	19.1	32495.8	25312		2136.72	-1.7525	69.2896	197.432	308.13	524.408
12.06	105813	5566.38	197754		12.06	28486.3	19.12	10707.4		12.06	9983.61	16381.8	19.12	33142.9	25716.4		2139.14	-1.76953	83.2132	199.736	317.412	515.087
12.07	105875	5579.76	197536		12.07	27710.8	19.14	10664.9		12.07	10211.5	16424.1	19.14	33849.8	25288.2		2141.56	-4.80945	63.658	204.364	315.066	522.039
12.08	105818	5565.89	197705		12.08	27462.7	19.16	11648.3		12.08	9424.94	16263.5	19.16	33001.1	25336		2143.99	4.2379	60.8428	204.342	305.749	510.397
12.09	105927	5577.76	197864		12.09	27712.4	19.18	11435.3		12.09	9148.14	15944	19.18	32799.4	25687.7		2146.41	-1.8214	69.1852	211.292	308.055	515.026
12.1	105918	5573.86	197740		12.1	27352.9	19.2	10840.4		12.1	9659.35	16310.6	19.2	33200.1	25555.8		2148.82	-7.87719	66.3736	208.949	312.685	519.655
12.11	105928	5541.99	197862		12.11	27737.1	19.22	10356.7		12.11	8796.84	15918.2	19.22	32624	25253.2		2151.24	1.17146	63.568	211.256	324.286	503.378
12.12	105830	5545.64	197964		12.12	27509.2	19.24	10389.7		12.12	9354.73	16274.4	19.24	33221.1	25181.9		2153.66	4.18304	63.556	197.307	310.339	524.276
12.13	105795	5538.94	197774		12.13	28224.2	19.26	11112.1		12.13	9377.09	16322.4	19.26	32717.8	25403.6		2156.08	10.2192	83.0644	199.627	312.658	519.627
12.14	105845	5610.76	198109		12.14	28096.4	19.28	11025.9		12.14	9275.49	16600.1	19.28	32802.6	25312.9		2158.49	-1.85897	74.7028	220.533	326.596	526.596
12.15	105774	5600.98	198058		12.15	28199.1	19.3	11040.2		12.15	9328.4	15502.9	19.3	32668.6	25580.6		2160.91	10.2219	74.7052	208.921	319.63	517.307
12.16	105975	5553.07	198071		12.16	27851.6	19.32	11151.1		12.16	10131.5	16154.4	19.32	32447.5	25094.9		2163.32	-4.87861	74.7028	208.919	326.596	517.305
12.17	105912	5595.6	197978		12.17	27297.9	19.34	10644		12.17	9586.67	16474.8	19.34	33044.7	26021.1		2165.73	-13.9464	55.1776	199.616	319.616	519.616
12.18	105875	5585.38	198127		12.18	27857.8	19.36	10815.3		12.18	10150.1	16191.3	19.36	33496.5	25951.9		2168.14	1.12882	57.934	199.59	310.301	519.59
12.19	105931	5550.16	198335		12.19	27703.6	19.38	10951.6		12.19	9043.77	16081.2	19.38	33498.8	25468.3		2170.56	13.1644	71.8144	208.833	328.833	519.548
12.2	105685	5610.27	198297		12.2	28115.1	19.4	11357.8		12.2	8923.45	16208.6	19.4	32983.1	25330.9		2172.97	1.04471	88.4464	204.131	314.85	528.771
12.21	105902	5593	198795		12.21	28038	19.42	10968.1		12.21	9364.37	16365	19.42	33104.2	25728.3		2175.38	0.984	77.2156	206.375	321.737	514.781
12.22	105799	5598.61	198630		12.22	27306.5	19.44	11067.2		12.22	9237.07	16064.7	19.44	32902.5	25820.7		2177.78	-2.09947	71.5432	210.92	326.286	526.286
12.23	105842	5649.99	198713		12.23	27308.3	19.46	10839.2		12.23	10010.5	16307.3	19.46	33261.2	25853.2		2180.19	-5.18684	68.6452	203.871	330.817	516.925
12.24	106008	5561.18	198477		12.24	26943.9	19.48	11329.7		12.24	10375	16003.5	19.48	32675.3	26006		2182.6	-2.26067	76.846	206.078	319.138	516.825
12.25	106009	5680.74	198724		12.25	28283.7	19.5	10571.2		12.25	9503.91	15932.5	19.5	33031.8	25573.9		2185.01	-2.34816	43.4224	199.031	305.163	516.72
12.26	106021	5674.65	198958		12.26	28152.4	19.52	10933.7		12.26	9311.6	16029.9	19.52	33280.5	25681.3		2187.41	9.57297	76.5652	205.853	316.616	511.998
12.27	106066	5672.41	199039		12.27	27697.1	19.54	10923.2		12.27	9480.81	15730.3	19.54	32665.5	25823.2		2189.82	-14.5155	73.6648	210.361	316.517	502.674
12.28	106101	5740.72	199110		12.28	27694.7	19.56	11622		12.28	8837.12	15536.4	19.56	33413.2	25673.9		2192.22	-5.58945	65.2468	194.123	314.123	521.039
12.29	106087	5755.1	199065		12.29	28138.4	19.58	11469.5		12.29	8611.59	16286.2	19.58	32927.4	25444.4		2194.62	-2.65873	70.678	210.172	316.349	514.045
12.3	106222	5780.61	199306		12.3	28129	19.6	11749.4		12.3	9115.53	16252.6	19.6	33043.4	25770.3		2197.03	0.27303	81.634	203.183	327.788	509.368
12.31	106312	5802.45	199381		12.31	26932.4	19.62	11216.6		12.31	9708.23	16223.6	19.62	33194.7	25756.5		2199.43	3.19959	73.246	207.705	306.996	504.695
12.32	106118	5847.22	199644		12.32	27013.1	19.64	11149.5		12.32	9055.43	16624.7	19.64	33342.1	26156		2201.83	-2.85477	64.8556	205.312	316.114	516.114
12.33	106314	5845.76	199859		12.33	27665.1	19.66	10728.8		12.33	10157.5	16718.7	19.66	33098.9	25885.8		2204.23	-2.94057	64.7272	214.39	313.715	513.715
12.34	106218	5924.36	199807		12.34	27377.5	19.68	10966.4		12.34	9449.94	16002.8	19.68	32289.3	26286		2206.63	-3.04119	61.8232	193.597	313.597	518.186
12.35	106312	5931.37	199947		12.35	27522.2	19.7	11244.1		12.35	9213.15	16147.3	19.7	32967	25637.4		2209.02	2.80855	64.4128	202.637	322.637	520.344
12.36	106592	5979.03	200124		12.36	27845.9	19.72	11396.2		12.36	9304.89	15483.3	19.72	33163.8	25338.1		2211.42	8.64503	83.4832	213.946	301.89	517.918
12.37	106460	5988.08	200413		12.37	28202.8	19.74	11339.2		12.37	9924.01	16521	19.74	32882.2	25601.8		2213.82	-3.35995	69.592	202.373	329.235	513.223
12.38	106392	5942.33	200688		12.38	27810.2	19.76	11209.3		12.38	10222.4	15891.7	19.76	33121.7	25679.5		2216.21	-3.43925	69.4696	211.414	319.987	519.987
12.39	106389	5967.7	200895		12.39	28316.1	19.78	11389.1		12.39	9528.5	16697	19.78	33395.9	25376.7		2218.61	-6.46604	72.1216	197.631	308.495	510.779
12.4	106556	5965.62	201011		12.4	28100.2	19.8	11324		12.4	9258.05	16149.3	19.8	33096.1	25531.3		2221	-6.50543	83.0164	218.13	328.997	526.714
12.41	106578	5944.18	201779		12.41	27640.3	19.82	11615.6		12.41	9256.25	16391.6	19.82	33124.2	26196.3		2223.39	-0.60356	69.2656	213.518	326.671	524.388
12.42	106521	6007.25	201998		12.42	26798.4	19.84	11412		12.42	9999.51	16381	19.84	33328.9	26108		2225.79	-0.6423	74.6836	208.903	310.651	522.058
12.43	106611	6011.1	202154		12.43	26968	19.86	11758.1		12.43	9160.04	15646.2	19.86	32985.5	26161.7		2228.18	8.19939	77.3392	195.154	315.154	526.556
12.44	106652	6001.65	202604		12.44	27201.8	19.88	11471.4		12.44	9429.29	16195.6	19.88	32332.1	25816.4		2230.57	-12.6095	69.0316	224.702	317.356	528.75
12.45	106545	6046.95	202864		12.45	27193.6	19.9	11238.4		12.45	9708.67	16024.4	19.9	33813.5	26329.6		2232.96	-6.75698	74.38	220.035	314.988	530.927
12.46	106714	6135.42	203824		12.46	27334.3	19.92	11307.9		12.46	9323	16116	19.92	33004.5	25818.2		2235.35	-6.83186	76.9864	206.272	314.896	510.346
12.47	106866	6194.91	204201		12.47	27581.5	19.94	11678.1		12.47	9562.26	16170.2	19.94	33396.5	25696.1		2237.74	1.96446	68.6836	201.63	314.809	512.536
12.48	106907	6144.33	205395		12.48	27540.7	19.96	11326.6		12.48	8835.13	15528.5	19.96	33559.1	25730.9		2240.12	7.80497	74.0392	215.182	317.007	517.007
12.49	106954	6223.18	205930		12.49	27511.7	19.98	11569.9		12.49	9379.67	15673.4	19.98	33693.8	26295		2242.51	-7.01438	54.88	199.212	307.859	519.212
12.5	107064	6362.31	206494		12.5	27771	20	11945.1		12.5	9284.64	16266.6	20	33258.7	26017.1		2244.9	-27.7136	82.048	203.692	310.075	514.614
12.51	107155	6489.97	208213		12.51	27676.4	20.02	11266		12.51	9697.76	16446.3	20.02	32745.5	26162.6		2247.28	1.74177	52.0264	196.827	323.633	516.827
12.52	107193	6606.29	209730		12.52	27449.5	20.04	11478.9		12.52	9171.54	15978.1	20.04	33310.7	25788.9		2249.66	-10.0991	65.5648	192.234	323.571	521.304
12.53	107302	6671.11	210885		12.53	28624.4	20.06	11408.6		12.53	8851.46	16315.2	20.06	33279	25849.9		2252.05	-1.30595	70.93	205.775	321.243	509.912
12.54	107701	6849.17	212794		12.54	27800.2	20.08	11547.7		12.54	9151.69	16353	20.08	33449.2	25648.4		2254.43	-13.1305	70.8604	198.922	321.187	516.657
12.55	108004	7189.09	214133		12.55	26695.7	20.1	11930		12.55	8913.22	15901.7	20.1	33173.1	25528.8		2256.81	-1.38785	87.1084	214.728	309.821	525.671
12.56	108518	7600.61	217077		12.56	27330.8	20.12	11775.4		12.56	10028	15866.2	20.12	33261.9	25686.7		2259.19	-10.2406	43.6036	210.168	321.113	512.058
12.57	108911	7817.64	220182		12.57	27262.7	20.14	12386.3		12.57	9053.98	15689.4	20.14	33226.6	25885.6		2261.57	-13.1942	73.4668	205.625	316.571	516.571
12.58	109834	8320.36	222767		12.58	27441.5	20.16	11841.1		12.58	10241.9	15112.2	20.16	33602.2	26227.7		2263.95	-1.42984	68.0248	207.881	314.301	514.301
12.59	110426	8875.67	226521		12.59	27928.9	20.18	11961.7		12.59	10098.5	15886.9	20.18	33696.6	26309.6		2266.33	-4.37967	70.7296	216.924	314.292	521.081
12.6	111082	9580.94	229102		12.6	27667.5	20.2	12410.1		12.6	9763	16282	20.2	33228	25749.2		2268.71	-7.33821	70.7032	205.586	316.534	505.22
12.61	112674	10536.1	233400		12.61	27162.2	20.22	11665		12.61	9416.7	16577.9	20.22	33469.8	26194.5		2271.08	-4.42712	81.5128	207.808	307.449	514.235
12.62	113787	11485.9	237453		12.62	26779.1	20.24	11674.4		12.62	9235.15	16700	20.24	33816.4	26255.9		2273.46	-10.3486	76.0132	191.923	316.445	514.184
12.63	115556	12807.8	242743		12.63	27101.1	20.26	11255.9		12.63	9186.96	16162.2	20.26	33405.9	25917.6		2275.83	-7.45573	70.5112	187.347	314.127	507.347
12.64	118135	14585.3	247321		12.64	26698.8	20.28	11143.2		12.64	9385.65	16803.2	20.28	33918.1	26353.9		2278.21	-10.4331	73.156	205.371	314.076	523.112
12.65	120815	16502.2	252601		12.65	26723.4	20.3	11132.4		12.65	8676.27	16425.8	20.3	33874.4	25708.2		2280.58	-13.3922	64.9864	209.855	307.272	523.08
12.66	124261	18866.4	258132		12.66	27556	20.32	11499.6		12.66	9173.06	16315.7	20.32	33815.5	25603.4		2282.95	-4.58325	64.9888	203.082	309.532	518.565
12.67	128069	20950.2	262485		12.67	27890.3	20.34	11631.8		12.67	8929.73	16423.7	20.34	33705.6	25805		2285.32	-1.61626	70.456	209.898	316.344	520.862
12.68	132140	24339.9	266759		12.68	27294.9	20.36	11628.9		12.68	9410.5	16441.8	20.36	33883.9	26241.7		2287.69	-4.49732	73.2568	200.932	305.109	523.193
12.69	136686	27788.2	270039		12.69	27222.8	20.38	12047.7		12.69	9959.72	16033.4	20.38	33527.7	25941.6		2290.07	1.45642	51.6556	207.81	323.286	518.762
12.7	143321	30996.2	273086		12.7	27489.7	20.4	11998.5		12.7	9289.69	16279.7	20.4	33624	25773.7		2292.43	-16.1209	51.7612	212.441	312.065	509.801
12.71	150604	35200.8	274650		12.71	27250.4	20.42	12464.9		12.71	9586.76	16230.3	20.42	33370.8	26398		2294.8	-13.114	79.0456	205.741	303.085	518.944
12.72	155571	39081.7	274435		12.72	27556.2	20.44	12663.2		12.72	9040.37	16348.1	20.44	33723.4	25942.9		2297.17	-1.27514	62.8168	199.014	309.946	516.747
12.73	163529	42661.5	273908		12.73	27485.9	20.46	11843.5		12.73	9415.17	15451	20.46	33465.2	26439.2		2299.54	-15.9755	71.0404	210.402	321.331	509.991
12.74	172748	46597.8	271822		12.74	26294.2	20.48	12426.1		12.74	9430.17	16393.4	20.48	33953.9	26118.3		2301.9	-15.9527	71.0812	203.632	319.095	516.827
12.75	179416	49959.3	267753		12.75	27254.7	20.5	11846		12.75	9123.07	15707.7	20.5	33887.9	25947.4		2304.27	-18.8847	68.3896	208.196	314.582	523.658
12.76	186220	52873.4	262526		12.76	26772	20.52	11662.1		12.76	8962.71	16099.4	20.52	33749.5	26389.5		2306.63	-4.11382	73.8712	194.609	321.418	500.993
12.77	190015	53291.3	257370		12.77	26768	20.54	11866.7		12.77	9412.82	15675.9	20.54	33530	26489.6		2309	-18.8377	71.2	208.27	305.568	528.27
12.78	194278	50326.7	252539		12.78	26576.1	20.56	11811		12.78	8997.6	15748.4	20.56	33518.5	26691.7		2311.36	-1.08144	63.0964	201.519	314.705	516.976
12.79	191279	44199.5	245391		12.79	27319.3	20.58	11907.2		12.79	9112.33	15823.1	20.58	33593.7	26305.3		2313.72	1.9356	87.7336	212.959	303.413	514.777
12.8	184225	35310.4	238529		12.8	27199.4	20.6	11817.6		12.8	8905.55	16358.7	20.6	34049.6	26347.4		2316.08	-0.94676	63.292	203.959	317.135	514.861
12.81	173018	27227	234294		12.81	27312	20.62	11731		12.81	8903.46	16224.1	20.62	33870.4	26181.6		2318.44	-0.8711	71.596	197.225	319.501	519.501
12.82	159478	20852.1	229059		12.82	26520.9	20.64	12282.5		12.82	9560.67	16218.2	20.64	33981.3	25876.1		2320.8	-6.72201	71.7052	201.865	324.143	508.198
12.83	145107	15108.9	225056		12.83	26925.2	20.66	11903.3		12.83	9188.48	16719.5	20.66	34187.6	26373.2		2323.16	-15.5537	63.5932	213.336	324.219	524.219
12.84	132964	10992.9	220510		12.84	27071.8	20.68	12386.6		12.84	9217.36	15983.5	20.68	33278	26002.6		2325.52	-12.5495	66.3964	197.437	319.717	521.997
12.85	123514	8656.54	217599		12.85	27022.9	20.7	12081.3		12.85	9096.44	16325.9	20.7	33739	26400.8		2327.87	-9.55692	71.9176	206.598	324.317	528.879
12.86	116511	7663.36	214306		12.86	27827.5	20.72	12400.1		12.86	9123.47	16304.8	20.72	33290.3	26573.6		2330.23	-6.57563	55.5172	197.493	310.649	522.056
12.87	112778	7278.92	211709		12.87	27848.2	20.74	12551.9		12.87	9721.97	16765.2	20.74	34448.4	25850.5		2332.59	-6.57004	47.3116	199.782	308.374	506.093
12.88	110109	6939.41	210475		12.88	27267.9	20.76	12246.4		12.88	9379.48	16670.9	20.76	34134.9	26196.3		2334.94	-12.5031	60.9988	206.625	322.062	512.936
12.89	108828	6687.4	208311		12.89	26894.6	20.78	11913.7		12.89	9335.52	16034.5	20.78	33227	26637.7		2337.29	-9.54197	77.4172	204.337	315.211	515.211
12.9	108459	6492.56	207378		12.9	27473.1	20.8	12024		12.9	9264.26	15700.4	20.8	33941.1	26722.5		2339.65	-0.6527	77.404	202.046	324.327	526.608
12.91	107540	6432.55	206292		12.91	26723.5	20.82	11959.7		12.91	8190.48	16226	20.82	33534.9	26346.9		2342	2.30064	66.4372	204.312	319.75	515.188
12.92	107503	6360.16	205091		12.92	27163.5	20.84	12355.2		12.92	9001.5	15999.6	20.84	33947.8	26755.3		2344.35	-3.64803	66.4096	192.886	319.727	524.288
12.93	107279	6333.29	204474		12.93	27382.3	20.86	12466.9		12.93	9380.39	16210.9	20.86	33588.2	26204.8		2346.7	-6.64154	71.836	208.81	331.089	519.69
12.94	107119	6210.5	204240		12.94	27054.2	20.88	12560.6		12.94	9435.96	16046.9	20.88	33060.5	26486		2349.05	-6.68626	58.0912	201.912	319.633	524.191
12.95	106969	6156.35	203424		12.95	27708.4	20.9	12541.1		12.95	9337.13	15836.2	20.9	33606.6	26313.5		2351.4	-3.78999	68.926	201.828	305.888	512.719
12.96	106908	6112.34	203033		12.96	28083.2	20.92	12580.4		12.96	9729.96	15584.2	20.92	33786.2	26962.5		2353.75	4.99619	63.3316	188.068	328.544	519.443
12.97	106820	6086.38	202609		12.97	27274.3	20.94	12250.4		12.97	9152.61	16695.9	20.94	33409.5	27013		2356.09	-1.02541	52.2688	212.951	312.497	512.497
12.98	106636	6082.96	201888		12.98	26829.4	20.96	11956.1		12.98	9710.36	15660.9	20.96	34075.1	26580.4		2358.44	1.8108	71.1844	210.527	314.637	525.987
12.99	106841	5980.21	202256		12.99	26608.4	20.98	12162.9		12.99	9632.25	16442.8	20.98	34325	25737.1		2360.79	1.6951	60.1288	194.506	305.436	521.309
13	106781	5914.18	201369		13	26840.7	21	11787.6		13	9142.02	17094.9	21	33478.9	26565.5		2363.13	4.5369	59.986	210.246	314.39	518.921
13.01	106514	5953.56	201400		13.01	27157.4	21.02	12341.7		13.01	9252.46	16709.7	21.02	33532.4	26819.5		2365.48	-10.2615	57.154	196.558	312.032	527.874
13.02	106364	5952.68	201035		13.02	27298.8	21.04	12304		13.02	9382.36	15427.2	21.04	34280	26655.1		2367.82	-19.1427	65.2036	203.265	311.956	527.788
13.03	106615	5902.83	200826		13.03	26621.4	21.06	12596.7		13.03	10089	15606.3	21.06	34097.4	26484.5		2370.16	-7.43753	65.116	196.409	314.149	527.711
13.04	106382	5932.94	200571		13.04	27043.3	21.08	12813.8		13.04	10218.7	15676.9	21.08	34044.5	26625		2372.5	-16.3085	62.3092	203.109	318.591	527.627
13.05	106384	5803.58	200371		13.05	27662.7	21.1	12591		13.05	9914.55	15839.8	21.1	34029.8	26210.9		2374.84	-4.64318	64.8976	207.519	320.748	520.748
13.06	106318	5856.34	200208		13.06	27030.7	21.12	12851.7		13.06	10036.3	15977.7	21.12	34344.7	26656.9		2377.18	-13.5401	64.738	211.888	320.615	507.089
13.07	106404	5816.14	199968		13.07	27287.2	21.14	11934.1		13.07	9367.97	16401.6	21.14	33767.3	26332.2		2379.52	-7.80036	64.5472	207.211	315.953	506.947
13.08	106476	5807.08	199905		13.08	26553.9	21.16	12453.3		13.08	8903.49	15283.6	21.16	33507.9	26656.6		2381.86	-7.93335	64.3384	216.02	327.027	520.282
13.09	106357	5786.02	199854		13.09	27159.5	21.18	12195.9		13.09	8952.23	15745.2	21.18	34328.8	27312.1		2384.2	0.69072	61.438	220.316	326.846	524.6
13.1	106547	5820.99	200090		13.1	27802.1	21.2	12229.8		13.1	9084.04	16142.2	21.2	34596	26616.4		2386.53	-2.35544	72.016	211.164	324.438	526.68
13.11	106276	5825.57	199485		13.11	26781.9	21.22	12537.4		13.11	9321.39	16000.8	21.22	33935.9	26426.9		2388.87	-2.46685	69.1552	211.015	313.098	526.536
13.12	106191	5803.08	199304		13.12	26422.3	21.24	12728.9		13.12	8844.43	16293.1	21.24	34394	26746.3		2391.21	-5.47505	69.0028	199.694	310.745	524.169
13.13	106280	5768.89	199257		13.13	27454.3	21.26	13076.8		13.13	9186.24	15673.4	21.26	34686.7	26877.2		2393.54	3.14642	79.5808	204.044	319.574	517.339
13.14	106243	5787.43	199392		13.14	26487.7	21.28	12736.4		13.14	9245.52	15781.1	21.28	33695.1	27363.2		2395.87	-8.57581	68.6896	203.908	323.908	530.606
13.15	106186	5791.09	199072		13.15	26966.7	21.3	12117.7		13.15	8937.95	16151.6	21.3	33936.9	27181.5		2398.21	-8.68826	60.4792	212.675	323.756	517.066
13.16	106126	5793.17	199335		13.16	27107.9	21.32	12283.7		13.16	9646.05	16123.9	21.32	34386.2	26917.5		2400.54	-3.0213	70.9792	216.95	312.455	514.682
13.17	106300	5762.8	199052		13.17	27080.2	21.34	12573		13.17	9641.51	16256.8	21.34	34620.4	26560.9		2402.87	-3.15299	62.7688	205.645	321.198	527.869
13.18	106451	5798.8	199172		13.18	27371.6	21.36	12216.4		13.18	9122.49	16523.9	21.36	34753.2	26681.1		2405.2	2.5011	67.9216	218.815	321.047	529.931
13.19	106434	5714.78	199026		13.19	26455.1	21.38	12791.8		13.19	9876.63	15890.1	21.38	33742.8	26720.6		2407.53	-0.48799	86.4076	220.892	325.361	529.798
13.2	106284	5744.42	198876		13.2	25915.7	21.4	12424.8		13.2	9862.4	16530.9	21.4	34699.1	27421.5		2409.86	-6.32616	59.6788	203.051	325.268	520.834
13.21	106354	5801.12	198943		13.21	26710	21.42	12286.4		13.21	9492.77	15732.3	21.42	34221.7	26433		2412.18	-6.37023	75.5692	216.29	318.561	529.641
13.22	106121	5818.23	198933		13.22	27151.5	21.44	12491.1		13.22	9511.34	16088.7	21.44	34326.6	26539.5		2414.51	-0.6345	70.2112	211.823	318.53	525.176
13.23	106032	5760.9	198942		13.23	26694	21.46	12262.8		13.23	9992.62	16703.6	21.46	34444.3	26844.4		2416.84	-3.52895	80.8216	207.373	318.512	527.373
13.24	106024	5771.19	198563		13.24	26825.9	21.48	12235.9		13.24	9581.6	16246.6	21.48	34387.5	26830.3		2419.16	-0.66128	70.1704	214.002	320.713	522.928
13.25	106214	5787.91	198546		13.25	27108.5	21.5	12853.6		13.25	9555.73	15869.1	21.5	33981.8	26837.7		2421.49	-9.3146	70.1452	202.907	316.263	525.121
13.26	106061	5700.11	198661		13.26	26896.1	21.52	12913.6		13.26	9550.25	15962.8	21.52	34254.1	26951.9		2423.81	-0.7034	80.734	211.731	327.303	520.661
13.27	105999	5730.71	198777		13.27	26297.2	21.54	12593.2		13.27	9977.93	15987.7	21.54	34154.4	26876.3		2426.14	-6.49386	75.364	211.683	329.47	538.323
13.28	106038	5701.53	198583		13.28	26642.5	21.56	12595.6		13.28	9435.25	16309.8	21.56	34510.7	26780		2428.46	4.96629	56.71	207.198	311.713	529.411
13.29	106101	5751.45	198655		13.29	26634	21.58	12748.8		13.29	8882.32	16419	21.58	34155.4	26645.2		2430.78	10.6607	75.2128	213.766	324.922	524.922
13.3	105959	5726.9	198379		13.3	26870	21.6	12678.2		13.3	9248.38	16391.8	21.6	35058.1	26628.9		2433.1	7.73165	80.4376	220.327	324.858	520.438
13.31	106177	5754.89	198426		13.31	26619.7	21.62	12836		13.31	9019.33	16043.8	21.62	34134.2	26607.2		2435.42	-6.67157	64.4656	200.388	329.224	533.642
13.32	106114	5695.76	198602		13.32	27417.6	21.64	12696.7		13.32	9693.62	15905.1	21.64	34353.5	26662.3		2437.74	-6.69562	80.3284	213.607	318.149	533.607
13.33	106272	5775.43	198385		13.33	27390.7	21.66	12972.6		13.33	8931.17	16091.3	21.66	34813.1	27413.7		2440.06	-9.57174	67.0696	213.6	322.558	538.016
13.34	105965	5702.66	198291		13.34	26065.3	21.68	12554.4		13.34	8933.04	15741.5	21.68	34955.5	26748.6		2442.37	-9.56095	69.7384	220.241	340.241	533.616
13.35	106388	5698.11	198310		13.35	26724.2	21.7	12843.6		13.35	10122.7	15746.7	21.7	34145.5	26705.8		2444.69	-3.79883	80.3716	211.434	327.016	535.852
13.36	106182	5698.82	198465		13.36	26319.3	21.72	12808.3		13.36	9281.29	16328.3	21.72	34735	26752.4		2447.01	4.8333	80.398	222.503	324.828	533.665
13.37	106060	5680.79	198290		13.37	27003.6	21.74	12930.8		13.37	9463.76	16100.7	21.74	34267.7	26610.1		2449.32	1.95913	75.0928	218.081	333.663	529.244
13.38	106112	5652.1	198503		13.38	26426	21.76	12643.9		13.38	9265.36	15665.5	21.76	34187	26268.7		2451.64	-9.55575	85.6492	224.667	324.789	520.371
13.39	106194	5668.13	198274		13.39	26648.7	21.78	13139.3		13.39	9491.12	15680.1	21.78	34417	26998.1		2453.95	1.87112	74.9584	211.34	333.547	535.755
13.4	106137	5683.95	198180		13.4	25930.9	21.8	12723.4		13.4	8989.47	16349.3	21.8	34612.3	26583.8		2456.26	7.52911	82.7824	206.829	326.829	529.035
13.41	105999	5647.8	198087		13.41	26651.9	21.82	12687.2		13.41	10068.5	16493.9	21.82	34537.4	26935.4		2458.57	-4.01489	64.1428	206.731	313.507	539.955
13.42	106056	5663.89	198036		13.42	27030.9	21.84	12524.6		13.42	9588.61	16216.3	21.84	34744.3	26773.4		2460.88	4.51545	64.0528	208.855	333.26	535.463
13.43	106128	5710.94	197941		13.43	27074.5	21.86	13053.7		13.43	9013.62	16545.7	21.86	34034	26560.4		2463.19	-9.83382	58.7176	217.616	335.414	539.818
13.44	106005	5657.3	197899		13.44	26625.8	21.88	13465.3		13.44	9164.35	16071	21.88	34776.9	26296.5		2465.5	-9.83967	77.2024	222.011	319.994	531.002
13.45	106082	5661.18	198115		13.45	26358	21.9	12311.4		13.45	9352.72	16243.6	21.9	34515.2	26714.8		2467.81	1.62386	69.298	217.627	315.607	528.819
13.46	106031	5657.04	197998		13.46	26519.4	21.92	12598.7		13.46	9191.05	16409.2	21.92	34610.7	27229.3		2470.12	-4.08184	58.756	200.035	320.035	526.643
13.47	106122	5637.69	198161		13.47	27154.2	21.94	12869.3		13.47	9748.81	15608.7	21.94	34561.4	27495		2472.43	1.65454	71.986	208.858	324.453	533.263
13.48	106114	5710.69	198169		13.48	26551.9	21.96	12887.2		13.48	8984.24	16137.1	21.96	34465.5	26963.1		2474.73	-15.5372	69.3244	202.234	322.234	531.044
13.49	106088	5701.58	198079		13.49	27097.7	21.98	12596.7		13.49	9269.01	16369.6	21.98	35232.3	26655.6		2477.04	15.911	69.2644	202.185	328.79	533.193
13.5	106069	5670.52	198237		13.5	26934.7	22	12663.9		13.5	8737.94	16000.8	22	34328.3	26927.2		2479.34	-15.6256	87.6484	193.306	317.706	541.907
13.51	106072	5645.5	198153		13.51	26794	22.02	12862.3		13.51	9734.45	15886.6	22.02	34697.4	27437.4		2481.65	1.45161	71.6824	223.989	319.807	526.402
13.52	105974	5711.46	198108		13.52	26001.2	22.04	13099.6		13.52	8525.27	15932.5	22.04	34427.5	26874		2483.95	-1.4977	74.1772	208.481	332.874	543.855
13.53	105988	5659.7	197965		13.53	26914.2	22.06	12623.9		13.53	9364.6	16276	22.06	34603.4	26354.7		2486.25	9.81438	74.0248	223.713	328.354	526.16
13.54	106066	5630.94	198149		13.54	26456.1	22.08	13237.4		13.54	9876.65	15942.2	22.08	34197.1	26379.5		2488.55	4.00182	63.3448	210.413	330.413	526.03
13.55	106179	5669.86	198146		13.55	26656.3	22.1	12596.7		13.55	9376.86	15981.3	22.1	34110.5	27255.5		2490.85	-16.0369	68.4412	229.973	325.89	547.784
13.56	105913	5621.45	197860		13.56	26621.7	22.12	13389.6		13.56	9704.8	15651.9	22.12	34450.4	27029.8		2493.15	-7.60965	78.7588	214.485	334.485	545.419
13.57	105970	5643.79	198060		13.57	26438.7	22.14	13242		13.57	9514.57	15607.6	22.14	34157.5	27627.3		2495.45	6.46376	75.928	216.492	340.86	536.492
13.58	106166	5613.82	197799		13.58	26812.9	22.16	12732.2		13.58	9763.19	16243.6	22.16	34713	27227.6		2497.75	-2.19242	83.5576	209.756	340.66	540.66
13.59	106015	5732.28	197782		13.59	27975.2	22.18	13011.5		13.59	8964.14	16541.6	22.18	34634.2	27227.5		2500.05	3.32309	72.862	200.852	340.45	531.74
13.6	105964	5658.11	197786		13.6	26592.9	22.2	13191.4		13.6	8542.11	16048.8	22.2	35401.2	27238.2		2502.35	11.6449	75.238	226.758	327.19	531.539
13.61	105880	5710.62	197803		13.61	27595	22.22	12923.9		13.61	9547.14	15805.4	22.22	34341.7	27480.3		2504.64	8.65322	69.7912	222.193	335.681	542.193
13.62	105872	5687.84	197959		13.62	26623.7	22.24	13334.3		13.62	9445.76	15577.3	22.24	34430	27343.6		2506.94	-2.78067	90.3772	213.311	331.143	537.646
13.63	105903	5642.1	197938		13.63	26963.9	22.26	13092.4		13.63	9333.85	15723.5	22.26	35283.5	26916.2		2509.23	2.70403	61.5568	213.115	343.937	528.786
13.64	105883	5598.45	198074		13.64	26975.3	22.28	12781.5		13.64	8993.17	15874.7	22.28	34837.9	27500.5		2511.52	-5.87636	71.722	223.725	345.886	532.919
13.65	106161	5654.95	197979		13.65	26644.2	22.3	12549.2		13.65	10091.8	15497.3	22.3	35054.8	27783.2		2513.82	-11.6303	68.9008	212.716	334.874	545.664
13.66	105951	5666.04	197795		13.66	27095.3	22.32	12822.4		13.66	9715.54	15547.8	22.32	35223.6	26785.9		2516.11	7.835	73.8352	218.968	349.741	541.123
13.67	105896	5680.99	197773		13.67	26326.7	22.34	12854.5		13.67	9086.32	16107.6	22.34	34517	26811.8		2518.4	2.06144	50.3464	220.886	345.188	538.735
13.68	105934	5647.48	197807		13.68	27069.1	22.36	12659.7		13.68	9218.69	16248.6	22.36	34781.9	27299.8		2520.69	-3.69821	68.1568	229.23	338.494	544.936
13.69	105974	5633.66	198065		13.69	26448.9	22.38	13272		13.69	9520.72	15946.7	22.38	34979.3	26992.7		2522.98	10.0683	67.9012	207.538	346.829	538.255
13.7	106031	5620.84	197880		13.7	27253.8	22.4	12748		13.7	9254.04	16211.5	22.4	34636	27155.2		2525.27	7.11116	88.21	226.596	329.475	533.755
13.71	105852	5650.15	197775		13.71	26259.4	22.42	13227.2		13.71	9307.74	15441	22.42	34814.3	27413.6		2527.56	9.73989	67.4596	228.528	344.254	533.568
13.72	105908	5592.28	197759		13.72	27424.6	22.44	13096.5		13.72	9011.64	16120.5	22.44	35025	27086		2529.84	-7.03856	77.5324	226.219	335.547	529.143
13.73	105904	5624.94	197838		13.73	26291	22.46	12949.9		13.73	9112.58	16288.5	22.46	34592.4	27497.4		2532.13	-7.12982	64.5832	232.473	341.811	543.943
13.74	105881	5612.51	197868		13.74	26513.8	22.48	12574		13.74	9575.89	16056.8	22.48	34281.6	27099.5		2534.42	-7.20756	69.5764	221.692	335.3	545.954
13.75	105949	5662.87	197768		13.75	26785.2	22.5	12998.8		13.75	9407.31	17114.7	22.5	35021.4	26826.7		2536.7	6.56191	79.6828	221.586	337.327	539.457
13.76	105965	5603.04	197602		13.76	26100.4	22.52	13013		13.76	9034.18	15855.3	22.52	35360.2	28208.4		2538.99	-12.8743	84.6772	221.486	343.614	539.359
13.77	106035	5673.52	197841		13.77	26848.7	22.54	13243.1		13.77	8287.61	16498.2	22.54	34687.8	27511.3		2541.27	6.41644	79.4656	232.023	347.771	547.771
13.78	105975	5597.82	197571		13.78	26076.4	22.56	12766.6		13.78	9076.73	16543.6	22.56	34775.8	27288.4		2543.55	0.82631	74.2672	223.43	345.555	537.056
13.79	105849	5610.46	197792		13.79	27494.3	22.58	13357.3		13.79	8625.23	16406.8	22.58	33903	27475.8		2545.83	-1.99001	76.7308	221.228	334.857	541.228
13.8	105978	5588.73	197774		13.8	26290	22.6	12968		13.8	8957.72	15639.3	22.6	35077.6	27326.6		2548.11	-2.03759	56.2768	227.527	339.037	545.405
13.81	105782	5573.43	197815		13.81	26182.7	22.62	12447.8		13.81	8783.45	16236.1	22.62	34709.4	26769.6		2550.39	11.7115	74.0404	227.463	334.733	536.855
13.82	105967	5637.44	197786		13.82	27048.9	22.64	13559.8		13.82	9212.68	16397.7	22.64	35010.8	27422		2552.67	3.39433	71.4328	225.282	353.766	553.766
13.83	105873	5633.3	197861		13.83	26333.7	22.66	13791.1		13.83	8854.58	16215.1	22.66	34699.8	26899.5		2554.95	6.10977	73.918	225.225	343.105	560.066
13.84	106007	5641.93	197752		13.84	26449.9	22.68	13178.9		13.84	9698.23	16400.9	22.68	34817.1	27256.9		2557.23	-4.94972	84.0328	227.291	338.814	528.217
13.85	106045	5628.68	197774		13.85	26655.5	22.7	12974.5		13.85	9056.66	15280.8	22.7	35253.9	26729.7		2559.51	3.28396	89.068	237.839	336.653	549.364
13.86	106155	5671.92	197900		13.86	26263.1	22.72	13340.4		13.86	9527.05	15919.4	22.72	34935.5	27599		2561.78	0.51041	76.3264	220.863	332.39	545.099
13.87	106011	5606.91	197767		13.87	26910.9	22.74	12461.8		13.87	8919.01	15641.5	22.74	35534.2	27062.4		2564.06	14.2747	78.862	214.503	334.503	542.976
13.88	105870	5689.73	197719		13.88	26853.3	22.76	13658.5		13.88	9176.95	16440.2	22.76	34773.4	26924.3		2566.33	8.78075	96.676	229.348	353.585	542.993
13.89	105947	5637.4	197740		13.89	27152.6	22.78	13221		13.89	9187.59	16524.5	22.78	35640.9	26771.1		2568.61	-10.4751	84.0052	237.86	332.433	551.504
13.9	106050	5607.2	197659		13.9	26597.7	22.8	12903		13.9	8571.67	16500.9	22.8	35461.1	27249.3		2570.88	14.3493	89.14	212.471	349.428	545.189
13.91	106032	5607.31	197719		13.91	26833.1	22.82	12979		13.91	9190.53	16161.4	22.82	35939.3	27194.2		2573.15	0.59751	63.7408	233.705	334.625	543.105
13.92	105914	5598.95	197534		13.92	26963.3	22.84	13324.8		13.92	9116.05	16438.2	22.84	35403	27194.8		2575.42	3.36846	68.8504	231.607	343.125	551.607
13.93	106046	5577.89	197659		13.93	26872.6	22.86	12888.4		13.93	9677.05	16056.3	22.86	35160.2	27169.1		2577.69	8.88293	79.0312	225.248	343.128	541.007
13.94	106023	5550.98	197460		13.94	26143.6	22.88	13318.2		13.94	8693.28	16065.8	22.88	35081	27431.1		2579.96	8.87409	76.4728	231.597	360.078	540.996
13.95	106083	5565.25	197612		13.95	27133.7	22.9	13093.9		13.95	9185.61	15932.3	22.9	34768.5	26989.4		2582.23	-4.91696	79.0012	242.182	343.101	555.822
13.96	105989	5594.65	197455		13.96	26303.3	22.92	13287.9		13.96	10008.6	15966.8	22.92	34595.4	27779.6		2584.5	0.59309	84.0868	225.219	347.339	534.619
13.97	105950	5621.59	197573		13.97	26271	22.94	13074		13.97	8946.53	16148.1	22.94	34663.6	27299.1		2586.77	11.6336	84.1108	229.481	341	553.722
13.98	105962	5542.72	197495		13.98	25823.9	22.96	12666.1		13.98	9421.9	16178.6	22.96	35244.2	27509.6		2589.03	-2.11338	71.4436	235.898	349.534	543.171
13.99	105861	5573.34	197330		13.99	25971.9	22.98	13688.9		13.99	9194.67	16325.7	22.98	35020.4	27158.4		2591.3	0.69917	71.5264	225.372	355.983	545.372
14	105822	5586.2	197606		14	26930.8	23	13450.4		14	9323.63	15848.7	23	35178	27455.7		2593.57	20.09	104.753	246.703	347.591	551.838
14.01	105792	5647.56	197586		14.01	26486.8	23.02	12448.8		14.01	9276.93	15618.1	23.02	35276.1	27544.9		2595.83	6.40864	79.4476	225.777	343.56	551.936
14.02	105980	5574.4	197426		14.02	26052.4	23.04	13404		14.02	9109.9	15553.8	23.04	35301.5	27443.6		2598.09	11.9923	74.6704	245.159	345.918	532.878
14.03	105720	5616.42	197618		14.03	26801.4	23.06	13019.8		14.03	9501.44	15873	23.06	34882.1	27726.5		2600.35	3.8999	80.1148	233.033	346.271	549.926
14.04	105703	5576.8	197518		14.04	26353	23.08	12559.4		14.04	9099.37	16230.9	23.08	35149.2	27512.6		2602.62	-4.17323	72.7732	229.096	346.766	547.795
14.05	105886	5584.01	197463		14.05	25976.3	23.1	12882.2		14.05	8876	15724.9	23.1	35064	26826.8		2604.88	1.47241	82.372	221.213	358.811	539.246
14.06	105800	5621.52	197530		14.06	26801.7	23.12	13398.9		14.06	8791.67	15466	23.12	35060.8	27486.3		2607.14	6.9068	75.3124	244.124	349.084	539.17
14.07	105902	5582.28	197505		14.07	26653	23.14	13318.5		14.07	9254.67	15097.4	23.14	34645.6	27332.8		2609.4	-5.93512	91.93	242.427	337.517	551.813
14.08	105881	5578.13	197605		14.08	26055.3	23.16	12762.7		14.08	9125.73	15665.4	23.16	35162.6	27286.1		2611.66	7.42355	84.3976	236.776	346.088	553.817
14.09	105899	5526.49	197532		14.09	26952.8	23.18	12469.7		14.09	9213.71	15802.6	23.18	34430.9	27226.9		2613.92	7.56174	64.612	256.439	346.136	540.973
14.1	105931	5537.68	197483		14.1	25887.2	23.2	12578		14.1	9115.45	16308.5	23.2	34440.4	28173.6		2616.17	7.6816	69.9376	243.518	357.135	540.857
14.11	105909	5601.75	197690		14.11	26240.3	23.22	12899.5		14.11	10114.2	16070.7	23.22	34510.8	27361.9		2618.43	0.63248	80.47	236.102	361.229	540.737
14.12	105976	5600.67	197633		14.12	27097	23.24	13180.8		14.12	8935.58	15214.9	23.24	35167.8	27236.1		2620.69	2.53763	80.3176	245.428	354.015	540.611
14.13	105789	5589.14	197554		14.13	27008.6	23.26	13618.6		14.13	9160.19	15765.1	23.26	34813.3	27683.1		2622.94	0.22792	78.1828	250.552	336.979	538.361
14.14	105967	5551.34	197625		14.14	26503.9	23.28	13056.4		14.14	9294.07	15952.6	23.28	34602.8	26939.9		2625.19	13.2919	76.216	252.037	349.235	559.314
14.15	105904	5542.89	197520		14.15	26676.7	23.3	12499.5		14.15	8766.39	15125.2	23.3	35582.7	27425.2		2627.45	13.2459	74.4028	233.198	347.172	550.697
14.16	105960	5547.23	197601		14.16	26952.8	23.32	13228.5		14.16	9190.38	15905.2	23.32	35031.3	27095.2		2629.7	5.6874	74.8876	241.736	353.382	550.707
14.17	105937	5575.67	197605		14.17	27264.8	23.34	13085.9		14.17	9395.66	15683.9	23.34	34482.1	27017.8		2631.95	14.0126	95.9236	238.689	347.824	548.858
14.18	105892	5610.51	197487		14.18	26065.9	23.36	12874.5		14.18	8988.68	16531.8	23.36	35225.9	27446.8		2634.2	6.43958	78.9148	255.068	351.013	558.999
14.19	105993	5575.68	197813		14.19	26583.3	23.38	13412.2		14.19	8993.76	15580.4	23.38	35250.4	27629.9		2636.45	9.52318	75.484	235.402	359.38	550.992
14.2	105868	5614.85	197857		14.2	26190.5	23.4	13469.5		14.2	9679.71	15768.6	23.4	35045.5	27390.2		2638.7	11.8832	89.2672	240.414	358.676	557.327
14.21	105757	5593.46	197765		14.21	25914.1	23.42	12991.8		14.21	9385.42	16600.1	23.42	35482.1	26968		2640.95	0.89313	64.4968	244.689	357.602	551.338
14.22	105952	5601.89	197774		14.22	27235.4	23.44	13337		14.22	9400.15	16099.3	23.44	35219.7	27357		2643.2	-0.88865	87.2368	250.729	363.126	555.483
14.23	105897	5605.42	197565		14.23	26567.9	23.46	12376.4		14.23	9521.88	15482.3	23.46	35240.5	27566.9		2645.45	6.1385	79.972	247.609	351.892	561.274
14.24	105928	5696.65	197581		14.24	25798.3	23.48	13168.6		14.24	9032.57	15331.1	23.48	35130.4	27454.9		2647.69	10.6996	79.8172	237.75	360.838	557.374
14.25	105898	5636.22	197709		14.25	26623.9	23.5	13685.3		14.25	9285.22	15717.1	23.5	35195.1	27065		2649.94	-0.19406	85.7056	254.617	361.821	552.995
14.26	105911	5664.33	197917		14.26	25985.9	23.52	13119.4		14.26	9169.17	16645.1	23.52	34836.7	27213.6		2652.18	3.26004	79.6876	249.905	365.372	560.666
14.27	105954	5630.22	197615		14.27	26458.8	23.54	13160		14.27	9112.62	16082	23.54	35432.7	27194.8		2654.43	9.82504	96.772	248.238	344.929	550.622
14.28	105953	5607.6	197575		14.28	27045.9	23.56	13374.1		14.28	8463.52	15578.3	23.56	35320.1	26484.1		2656.67	4.2015	87.91	254.785	356.124	559.061
14.29	105901	5584.47	197726		14.29	27340.7	23.58	13222.8		14.29	8581.1	15869.2	23.58	35574.8	27388.7		2658.91	10.1905	85.018	258.124	358.481	555.998
14.3	105849	5665.58	197480		14.3	26583.4	23.6	12705.3		14.3	8627.2	16039.5	23.6	34795.8	27967.8		2661.16	16.3911	85.5304	254.201	363.227	557.202
14.31	105857	5575.6	197696		14.31	26731.8	23.62	12753.8		14.31	9551.02	15095.8	23.62	35038.1	28074.4		2663.4	8.83548	97.624	249.594	359.244	554.315
14.32	105915	5601.37	197498		14.32	26592.2	23.64	12981.5		14.32	9468.51	16131.5	23.64	35246.1	27158.6		2665.64	8.74136	95.6452	256.283	355.909	551.98
14.33	105724	5573.04	197732		14.33	26316.9	23.66	13348		14.33	8879.93	16041.3	23.66	35144.3	27721.9		2667.88	1.12063	78.3304	250.924	357.214	567.72
14.34	105953	5610.26	197766		14.34	26118.1	23.68	13383.1		14.34	9575.44	15679.6	23.68	34843.1	27243.2		2670.11	8.3979	92.5024	245.919	366.026	559.707
14.35	105998	5629.3	197797		14.35	25902.1	23.7	13117.3		14.35	9223.98	15686.7	23.7	34675.3	26992.4		2672.35	10.9498	86.9956	251.24	350.318	555.986
14.36	106042	5584.73	197876		14.36	26264.1	23.72	13069.7		14.36	8915.88	15797.9	23.72	35032	27347		2674.59	6.45076	87.0076	248.497	364.961	565.394
14.37	105906	5712.64	198018		14.37	26778	23.74	13153.4		14.37	9327.21	15920.3	23.74	35032.7	27613.6		2676.83	15.462	78.9328	254.412	351.203	555.399
14.38	105947	5641.93	198162		14.38	26263.5	23.76	12541.9		14.38	8571.95	16694.3	23.76	35406.4	27399.5		2679.06	13.389	80.0812	260.936	362.154	568.352
14.39	105999	5651.11	197869		14.39	26898.9	23.78	13121.9		14.39	9220.47	15689.9	23.78	35394.3	27498.1		2681.3	2.21016	78.5524	257.356	367.459	555.63
14.4	105907	5644.77	198133		14.4	26030.4	23.8	13049.7		14.4	9238.9	16126.2	23.8	35816.9	27907.3		2683.53	8.2146	87.5392	263.246	358.506	560.184
14.41	106025	5563.86	198020		14.41	26132	23.82	12618.1		14.41	9494.89	16079.8	23.82	35288.8	27528.3		2685.76	7.23843	90.3268	255.219	372.11	555.814
14.42	106002	5626.11	198150		14.42	26058.6	23.84	13334.2		14.42	9363.1	15845.5	23.84	35335.2	27541.3		2688	12.6135	98.6944	260.796	363.495	568.705
14.43	105889	5651.99	198135		14.43	26218.3	23.86	13267.7		14.43	9212.29	15925.3	23.86	34650.7	27346.5		2690.23	14.0017	95.9044	262.391	375.318	571.165
14.44	106015	5656.57	198049		14.44	26732.3	23.88	12434.6		14.44	9727.25	17063.9	23.88	35138	27560.8		2692.46	15.9644	88.4716	264.569	373.589	571.983
14.45	105960	5615.76	198131		14.45	25930	23.9	13255.3		14.45	9776.76	15987.2	23.9	35257.2	27350.6		2694.69	6.41605	99.3124	269.66	375.334	575.222
14.46	105928	5659.43	198476		14.46	25634.3	23.92	12673.9		14.46	9056.76	15827.5	23.92	34943.8	27064.6		2696.92	9.66202	91.0288	267.281	371.743	561.716
14.47	105954	5656.81	198584		14.47	26133.7	23.94	13031.4		14.47	9133.22	16192.5	23.94	35228.8	27353.6		2699.15	12.7724	86.7304	267.396	370.852	565.324
14.48	106048	5609.47	198769		14.48	26627.5	23.96	13234.1		14.48	9452.91	15790.9	23.96	34639.6	27595.2		2701.38	11.0295	99.1468	262.064	381.371	567.296
14.49	105955	5666.32	199024		14.49	26534.2	23.98	12816.2		14.49	9271.77	16279.2	23.98	35115	27495.7		2703.6	10.9464	97.6696	272.401	367.217	575.886
14.5	106093	5667.17	199009		14.5	26617.2	24	12569.2		14.5	9470.1	16880.6	24	35096.6	27594.1		2705.83	20.4927	98.3656	268.398	363.515	572.787
14.51	106124	5679.43	199162		14.51	26009.7	24.02	13062.4		14.51	8539.59	16715.1	24.02	35305.4	27107.1		2708.05	18.7326	92.5492	273.681	378.931	571.084
14.52	106038	5747.99	199464		14.52	26307.5	24.04	12885.3		14.52	8985.57	16191.2	24.04	34751.9	27455.1		2710.28	17.1215	91.2952	273.276	369.154	576.663
14.53	106037	5767.75	199365		14.53	26008.9	24.06	12622.4		14.53	9012.75	16665.5	24.06	34961.8	27480.6		2712.5	11.1926	88.8184	266.843	366.23	567.847
14.54	106068	5834.73	199965		14.54	25933.4	24.08	12803.1		14.54	9481.98	16422.2	24.08	34815.3	27221.7		2714.73	11.0386	84.6496	268.955	367.842	569.101
14.55	106287	5856.76	200228		14.55	26159.9	24.1	13184.2		14.55	10142.5	16953	24.1	35030.5	27209.7		2716.95	12.2104	89.398	270.063	371.38	568.061
14.56	106226	5930.38	200782		14.56	27066.8	24.12	12981.2		14.56	9534.16	15881.7	24.12	34721.8	27421.5		2719.17	19.3841	98.6344	261.118	374.598	574.308
14.57	106462	6000.51	201119		14.57	27272.1	24.14	13159		14.57	9558.19	15580.8	24.14	34974.1	26814.6		2721.39	13.4266	95.4076	257.86	371.231	564.828
14.58	106429	6219.41	201938		14.58	26512	24.16	12737.2		14.58	8985.42	16163.7	24.16	35196.4	27255.5		2723.61	9.66007	92.128	266.245	372.423	574.17
14.59	106778	6262.5	202404		14.59	26908.1	24.18	12986		14.59	9228.68	16194.8	24.18	35686.3	28193.3		2725.83	16.9126	90.1624	273.871	368.473	574.869
14.6	106903	6454.77	202754		14.6	26342.3	24.2	13666.7		14.6	9595.77	16747	24.2	35431.9	27661.8		2728.05	18.6878	91.7932	266.122	377.706	576.119
14.61	107353	6586.42	203834		14.61	26499.7	24.22	13146.8		14.61	9201.41	16267.8	24.22	35307.7	27238.3		2730.27	5.75838	98.4604	266.948	372.674	574.153
14.62	107530	6817.96	203999		14.62	26910.5	24.24	13181		14.62	10022.3	16347.3	24.24	34454.8	26847.8		2732.48	11.1104	93.4504	269.143	374.068	574.939
14.63	108170	7226.66	205028		14.63	26424.1	24.26	12560.4		14.63	10005.6	16539.2	24.26	35352.5	27128.7		2734.7	11.957	89.2852	268.466	375.056	570.64
14.64	108494	7557.02	205822		14.64	26462.3	24.28	12747.1		14.64	9287.89	16871.5	24.28	34901	27490.2		2736.92	8.12802	95.4904	272.014	372.258	574.903
14.65	109578	7975.6	206414		14.65	26347.1	24.3	12973.9		14.65	8556.07	16038	24.3	34569.5	27247.4		2739.13	12.1068	89.0416	268.769	378.409	580.898
14.66	110031	8300.03	206946		14.66	26007.3	24.32	13007.3		14.66	9353.14	16526.4	24.32	34686	26980.5		2741.34	8.26075	89.6632	266.454	379.159	577.478
14.67	110791	9070.7	207343		14.67	26567.6	24.34	13278.7		14.67	9600.54	16592.5	24.34	35189.7	27476.6		2743.56	11.3858	97.132	287.098	379.82	570.603
14.68	111865	9393.2	208114		14.68	26258.3	24.36	12602.9		14.68	9095.29	16185.1	24.36	35231.3	28221.6		2745.77	6.43139	98.6116	285.094	384.587	575.744
14.69	113268	10359	207984		14.69	26771.5	24.38	13068.4		14.69	9313.06	16489.8	24.38	34522.5	27277.6		2747.98	14.7821	89.8648	283.515	378.483	574.529
14.7	114213	10810.9	208743		14.7	26411.2	24.4	12518.2		14.7	9078.69	16014.8	24.4	34581.4	26981.1		2750.19	16.0732	94.3708	270.202	375.247	576.876
14.71	115427	11411.9	208508		14.71	26195.1	24.42	13146.1		14.71	8902	17227.2	24.42	34722.6	27066.5		2752.4	22.9626	88.7452	281.933	382.962	581.931
14.72	116757	12098	208335		14.72	26231.3	24.44	13221.3		14.72	10083.3	16159.5	24.44	35164.8	26898.5		2754.61	17.5595	86.188	279.498	383.185	575.42
14.73	117813	12701.6	207756		14.73	26699.6	24.46	12552.5		14.73	9729.38	16866.2	24.46	35550	27381		2756.82	6.06167	91.4668	279.455	373.581	567.792
14.74	119203	12915.1	207712		14.74	25901.8	24.48	13268.8		14.74	9970.72	16424.4	24.48	35084.7	27130.3		2759.03	14.1962	80.656	273.16	376.924	580.959
14.75	119891	12778.6	206640		14.75	26088.4	24.5	12751		14.75	9856.24	16469.9	24.5	35159.8	27266.9		2761.24	14.4358	91.51	274.63	377.594	580.834
14.76	120406	12438.3	206139		14.76	26495	24.52	12913.8		14.76	9010.42	16842.8	24.52	35656.9	27511.4		2763.44	16.6262	97.6684	277.366	373.579	578.741
14.77	119645	11542	205428		14.77	26450.8	24.54	12747.1		14.77	9105.79	16431.4	24.54	34651.7	27041.6		2765.65	17.4816	93.1528	277.789	372.819	568.107
14.78	119168	10103.5	204551		14.78	26074.8	24.56	13119.8		14.78	9555.75	16162.5	24.56	35439.7	26948.2		2767.85	14.8338	100.99	281.645	385.17	585.442
14.79	117007	8965.03	203576		14.79	25758.6	24.58	13222.8		14.79	9035.81	15854.1	24.58	34666.8	26590.9		2770.06	21.1132	112.516	284.658	384.811	580.516
14.8	114973	8125.56	202863		14.8	27078.1	24.6	13149.2		14.8	8892.43	16190.5	24.6	34609.4	27330.3		2772.26	15.3253	94.7956	275.352	375.999	580.61
14.81	113043	7306.69	201905		14.81	26859	24.62	13369.8		14.81	9085.01	16091.3	24.62	35439	26849.8		2774.46	17.9927	92.4424	291.044	375.746	579.94
14.82	111392	6603.21	201232		14.82	27174.7	24.64	12949.4		14.82	9600.96	16459.3	24.64	34729.8	26402.5		2776.66	15.7876	102.005	272.108	377.093	574.809
14.83	109579	6180.52	200848		14.83	25697.9	24.66	12738.5		14.83	9450.66	15940.8	24.66	35165.6	27276		2778.87	12.9873	97.8196	291.29	366.926	575.478
14.84	108056	5961.99	200122		14.84	25909.9	24.68	12857.3		14.84	9701.52	15823.9	24.68	34937.9	26503.9		2781.06	14.0919	91.7152	282.498	378.985	583.232
14.85	107271	5790.24	199969		14.85	25952.9	24.7	12958.3		14.85	9729.27	15741.2	24.7	35071.5	27301.8		2783.27	16.7166	91.1272	276.917	389.495	582.981
14.86	106644	5745.05	199450		14.86	25882.2	24.72	12410.7		14.86	9481.76	16686.1	24.72	35577.6	27300.6		2785.46	23.484	90.3652	284.13	382.611	585.718
14.87	106387	5688.91	199047		14.87	26387.3	24.74	12296.7		14.87	9356.9	16914	24.74	35439.9	26953.1		2787.66	20.1725	88.2052	285.133	369.257	583.068
14.88	106436	5665.11	198647		14.88	26418.2	24.76	13161.6		14.88	9400.01	16053.4	24.76	34963.6	27038.8		2789.86	10.8215	99.2128	287.505	373.581	581.445
14.89	106029	5632.61	198624		14.89	26624.5	24.78	12326.9		14.89	9314.88	16342.5	24.78	35164	27165		2792.06	16.263	91.2088	281.688	375.421	583.45
14.9	105917	5632.91	198458		14.9	25969	24.8	12706.4		14.9	9509.04	16215.8	24.8	35132.9	27197.9		2794.25	17.1219	98.1856	275.437	381.749	576.64
14.91	105999	5653.03	198561		14.91	25830.6	24.82	12949.8		14.91	9268.1	16198.4	24.82	34926.3	27129.3		2796.45	9.16633	94.2544	282.791	375.095	583.75
14.92	105997	5599.96	198284		14.92	26306.2	24.84	12332.1		14.92	10025.5	16066	24.84	34931	27724.7		2798.64	11.8967	78.5044	295.74	376.265	575.893
14.93	106029	5583.5	198064		14.93	25927.5	24.86	13057.3		14.93	9780.92	16655.2	24.86	34986.2	27135.3		2800.83	5.62734	83.9872	282.585	382.932	583.168
14.94	105958	5632.9	197930		14.94	26022.3	24.88	13428.4		14.94	9554.48	15811	24.88	34735.8	27527.6		2803.03	13.5268	87.1744	296.696	381.709	587.239
14.95	105960	5580.14	198103		14.95	27217.4	24.9	12440.9		14.95	9152.89	15684.7	24.9	34721.1	27025.7		2805.22	11.657	88.2724	283.628	379.77	597.438
14.96	105867	5571.37	198007		14.96	26452.1	24.92	12425.3		14.96	8911.25	16006.9	24.92	34855.8	27186.1		2807.41	16.4689	98.5156	275.063	387.861	583.095
14.97	105927	5562.94	197782		14.97	26093.9	24.94	12590.8		14.97	9248.86	15574.9	24.94	34966.8	27030.2		2809.6	11.8988	92.8456	273.43	380.66	581.495
14.98	105936	5609.06	197888		14.98	25887.7	24.96	12714.7		14.98	9018.4	15704.4	24.96	34657.3	27308.9		2811.79	26.8429	102.884	298.955	395.622	583.919
14.99	105840	5560.66	197805		14.99	26577.6	24.98	12918.8		14.99	9605.21	16360.5	24.98	34651	26779.6		2813.98	5.22031	85.4104	289.654	384.276	592.964
15	105962	5590.83	197685		15	25782	25	12677.6		15	9065.34	16573.7	25	34977.5	27062.9		2816.17	1.96875	98.5612	291.532	378.654	575.327
15.01	105972	5495.87	197602		15.01	27091.2	25.02	12318.3		15.01	9664.62	16461.6	25.02	34933.5	26925		2818.35	28.8466	90.0136	274.895	382.66	574.699
15.02	105915	5546.62	197881		15.02	25808.4	25.04	12465.2		15.02	9605.84	16283.1	25.04	35202.1	26982.4		2820.54	15.0312	92.242	291.761	384.817	578.683
15.03	105934	5557.37	197551		15.03	26427	25.06	12343.8		15.03	9608.58	16836.3	25.06	34530.3	27064.2		2822.73	14.5723	96.8404	279.47	377.464	592.16
15.04	105983	5547.14	197555		15.04	25841	25.08	11847.4		15.04	9313.4	16362.6	25.08	35140.4	27110.7		2822.82	14.6071	97.1104	279.101	377.309	593.157
15.05	105915	5557.09	197660		15.05	25626.1	25.1	12456.3		15.05	9440.6	16289.1	25.1	34859.5	26999.9		2825.02	6.82594	104.148	294.84	391.079	575.237
15.06	105802	5565.53	197608		15.06	25879.2	25.12	12482.4		15.06	9431.87	16433.9	25.12	34848.7	26614.5		2827.22	22.2203	89.8216	292.772	392.979	589.02
15.07	105757	5522.76	197326		15.07	26546.6	25.14	12873.7		15.07	9070.27	16357.2	25.14	35334.4	27063.4		2829.43	9.32701	101.651	276.888	383.036	573.142
15.08	105977	5518.54	197247		15.08	26106.3	25.16	12138.2		15.08	9261.38	17069.9	25.16	34539.5	27376.9		2831.63	22.183	104.016	270.942	386.984	573.134
15.09	106060	5557.96	197495		15.09	26336.5	25.18	12605		15.09	9210.4	16144	25.18	34683.4	27007.8		2833.83	29.9219	104.048	286.806	387.016	583.059
15.1	105856	5569.2	197488		15.1	26127.7	25.2	12461.7		15.1	9419.61	15948.3	25.2	34702.2	27447.5		2836.03	19.6727	92.2336	275	393.02	585.103
15.11	105733	5512.76	197356		15.11	26898.2	25.22	12294.9		15.11	9212.95	16645.8	25.22	34715.1	26926.5		2838.23	14.5755	104.193	288.949	395.085	595.086
15.12	105779	5513.14	197357		15.12	26565.9	25.24	12416.8		15.12	9620.6	16578.8	25.24	34339.7	27179.1		2840.43	12.0477	109.025	269.223	367.428	587.242
15.13	105736	5529.54	197535		15.13	26431.2	25.26	12508.5		15.13	9722.09	16539.9	25.26	35096.6	27340.5		2842.63	19.8119	97.1908	291.083	377.389	587.299
15.14	105775	5543.11	197488		15.14	27074.8	25.28	12512.8		15.14	9266.22	15937.8	25.28	35434.9	27331.7		2844.83	4.36842	87.7036	281.204	365.523	593.275
15.15	105769	5539.43	197431		15.15	26314.4	25.3	12504.1		15.15	9534.32	16557.3	25.3	34199.2	27204		2847.02	14.6782	82.948	301.031	391.296	575.437
15.16	105605	5517.58	197448		15.16	26943.3	25.32	12116		15.16	9756.75	16475.7	25.32	34508.7	26769.7		2849.22	19.8242	80.5588	283.176	369.478	571.461
15.17	105758	5525.18	197311		15.17	26176.2	25.34	12236.9		15.17	9191.04	15876.8	25.34	34959.8	26914.8		2851.42	4.35438	94.816	299.015	375.41	597.213
15.18	105878	5490.04	197519		15.18	26052.6	25.36	11913.2		15.18	9684.81	16387	25.36	35146.2	27073.3		2853.61	19.8067	97.1836	285.128	367.472	595.219
15.19	105815	5512.14	197394		15.19	25946.1	25.38	12837.9		15.19	8974.3	15735.1	25.38	34160.3	26972		2855.81	12.0724	90.0412	287.101	389.264	599.173
15.2	105861	5471.58	197331		15.2	27016.1	25.4	12001.1		15.2	9502.97	16164.2	25.4	34633.6	27079.7		2858	-0.81663	101.919	283.123	393.214	589.251
15.21	105848	5532.34	197248		15.21	25693.4	25.42	12644.2		15.21	8940.68	16413.2	25.42	34598.9	26812.8		2860.19	60.9881	118.536	316.777	399.13	587.241
15.22	105811	5522.28	197275		15.22	25485	25.44	12704.3		15.22	8544.61	16807.7	25.44	34612.7	26750.7		2862.39	22.3205	87.5836	275.119	387.195	589.175
15.23	105755	5516.66	197306		15.23	26091.8	25.46	12466.8		15.23	9399.61	16453.5	25.46	34461.1	26101.6		2864.58	6.83348	82.7752	288.914	381.191	573.27
15.24	105784	5555.29	197264		15.24	26686.3	25.48	12427.8		15.24	9822.66	16795.9	25.48	34797.2	27084.8		2866.77	19.6603	92.2156	276.96	381.124	587.061
15.25	105824	5481.92	197134		15.25	26049.5	25.5	12352.2		15.25	9959.88	16356.4	25.5	34114	26866.8		2868.96	17.0463	96.9052	286.785	381.061	586.997
15.26	105821	5511.23	197264		15.26	26044	25.52	12561.3		15.26	9305.95	16405.5	25.52	34754.4	26774.5		2871.15	11.8682	82.6096	292.658	375.072	584.963
15.27	105803	5510.68	197169		15.27	26967.5	25.54	12599.7		15.27	9694.49	16500.7	25.54	34398.8	26496.7		2873.34	19.551	99.178	284.69	380.958	571.069
15.28	105774	5504.59	196915		15.28	26808.3	25.56	12737.1		15.28	9305.87	15785.9	25.56	34405.3	26658.5		2875.53	22.0817	94.3744	278.692	372.99	588.806
15.29	105841	5546	197248		15.29	26544	25.58	12202.3		15.29	9532.1	15935	25.58	35287.1	27342.6		2877.72	24.5917	99.0328	292.428	384.763	588.715
15.3	105759	5549.59	197138		15.3	25865.5	25.6	12318		15.3	8816.65	15881.8	25.6	34893.3	26939.8		2879.9	16.8023	94.1668	280.43	384.633	582.657
15.31	105728	5500.52	197092		15.31	25445.5	25.62	12478.1		15.31	9556.4	16276.7	25.62	34841	26447.6		2882.09	16.6933	94.0048	286.161	382.487	590.377
15.32	105695	5467.65	197252		15.32	26031.7	25.64	12393		15.32	9062.88	15424.1	25.64	34881.1	26396.3		2884.28	8.88046	93.8152	274.113	388.201	586.228
15.33	105794	5477.48	197284		15.33	26215	25.66	12334.7		15.33	9312.31	16064	25.66	34291.8	27018.3		2886.46	8.75644	105.428	277.828	374.207	586.016
15.34	105637	5458.07	197006		15.34	26831.2	25.68	11837		15.34	10144.2	16148.2	25.68	34794.3	27035.7		2888.65	16.3071	93.4288	277.614	377.951	595.646
15.35	105769	5540.21	197214		15.35	26208.7	25.7	11941.4		15.35	9650.31	16064.2	25.7	34395.7	26995.6		2890.83	18.7463	90.9004	275.455	381.704	589.561
15.36	105802	5545.88	197245		15.36	26371.9	25.72	12156.8		15.36	9742.49	16551	25.72	34284.1	26736.1		2893.01	10.9848	88.3912	287.054	371.727	609.015
15.37	105667	5523.81	197284		15.37	26201	25.74	12442.6		15.37	9533.58	16906.1	25.74	34006.2	26881.4		2895.2	10.8848	83.5324	282.946	377.455	581.375
15.38	105880	5487.38	197210		15.38	26329.8	25.76	12111.7		15.38	9139.56	16205.6	25.76	34416.8	26635.8		2897.38	0.58867	97.4752	288.621	381.197	587.072
15.39	105937	5505.33	197166		15.39	26004	25.78	12018.8		15.39	9219.85	16294.6	25.78	34576.1	26898.5		2899.56	10.6478	99.6196	262.946	363.379	579.031
15.4	105937	5523.5	197274		15.4	26278.2	25.8	12201.5		15.4	9876.27	16707	25.8	34581.1	27013.4		2901.74	20.6618	92.3464	292.013	376.841	586.609
15.41	105672	5474.73	197114		15.41	26477.8	25.82	12348.3		15.41	9522.17	16659.4	25.82	34652.7	26286.2		2903.92	7.79899	103.794	278.038	388.282	586.329
15.42	105789	5510.38	197085		15.42	26821.8	25.84	11711.7		15.42	9183.53	16444.7	25.84	34215.4	26586.6		2906.1	12.6876	94.1452	267.975	376.287	574.338
15.43	105794	5515.61	197039		15.43	25873.9	25.86	11902.6		15.43	9317.35	16460.5	25.86	34332.8	26609.1		2908.28	15.0192	91.5076	275.426	364.313	583.756
15.44	105748	5491.37	197209		15.44	25631.2	25.88	12242.9		15.44	9881.15	16084.7	25.88	33729.4	26011.3		2910.46	14.809	70.2316	280.891	379.541	581.479
15.45	105728	5453.38	196993		15.45	26082.1	25.9	11638.7		15.45	10022	16299.5	25.9	34531.5	26912.9		2912.63	9.55334	83.8936	276.634	383.073	579.197
15.46	105728	5417.33	197168		15.46	26609.8	25.92	12407.7		15.46	9992.85	16886.1	25.92	34155.1	27407.3		2914.81	11.8537	90.5356	285.919	384.65	582.715
15.47	105744	5513.56	197036		15.47	25746.7	25.94	12150.8		15.47	9316.92	16467.6	25.94	34181.4	26384.7		2916.99	14.1431	92.5168	285.516	368.851	578.497
15.48	105773	5490.9	197133		15.48	26295.9	25.96	11849.8		15.48	9159.12	16508.5	25.96	34327.2	26542		2919.16	21.4337	85.2496	283.192	372.376	585.856
15.49	105723	5489.94	197328		15.49	26548.8	25.98	11894.1		15.49	9788.34	16763.3	25.98	34137	26776.5		2921.34	8.70782	96.4696	269.35	370.126	573.969
15.5	105815	5521.28	197262		15.5	26614.9	26	12211.1		15.5	10086.9	16626.3	26	33750.8	26877		2923.51	8.50255	82.3228	274.748	369.805	585.153
15.51	105798	5556.58	197058		15.51	25701.6	26.02	12616.7		15.51	9078.05	16272.4	26.02	34302.1	26772.5		2925.68	3.31477	88.9036	253.308	367.563	588.627
15.52	105854	5444.16	197167		15.52	25989.3	26.04	12437.2		15.52	8918.27	17262.7	26.04	34433.1	26256		2927.86	15.5283	86.2684	272.069	372.958	578.689
15.53	105908	5508.73	197060		15.53	26457.9	26.06	12130.7		15.53	9261.55	16263.8	26.06	34313.3	26499.2		2930.03	12.8014	95.0668	283.1	364.959	591.655
15.54	105676	5454.85	196977		15.54	25815.3	26.08	11857.9		15.54	9157.74	16126.3	26.08	33738.1	26770.3		2932.2	15.0214	85.54	284.546	379.81	583.613
15.55	105706	5510.97	197101		15.55	25936.2	26.1	12115.8		15.55	9110.08	17117.4	26.1	34081	25984.8		2934.37	12.2913	96.5524	276.486	360.416	577.5
15.56	105752	5503.09	197139		15.56	25820.1	26.12	11690.9		15.56	9722.63	15936.8	26.12	33794.8	26282.9		2936.54	-0.2705	91.6144	277.944	363.848	575.211
15.57	105817	5453.58	197295		15.57	26010.3	26.14	11345.9		15.57	10043	16066.7	26.14	34232.3	26495.9		2938.71	6.89354	82.1836	266.19	369.177	580.517
15.58	105696	5488.33	197317		15.58	26492.3	26.16	12199.2		15.58	9872.51	16388.9	26.16	33443.1	26452.5		2940.88	9.14228	95.458	282.814	372.628	580.173
15.59	105788	5488.7	197130		15.59	26268.8	26.18	12057.6		15.59	9697.82	16364	26.18	34551.4	26426.4		2943.05	4.05369	88.3696	259.858	368.558	568.556
15.6	105980	5500.29	197297		15.6	25753.7	26.2	11540.9		15.6	9747.93	16776.8	26.2	33681.6	26769.6		2945.21	8.76918	67.7836	270.84	360.757	562.635
15.61	105651	5479.8	197180		15.61	25566.5	26.22	12245.4		15.61	9460.31	16670.2	26.22	34165.4	26478.9		2947.38	1.27338	87.8188	257.393	358.621	577.392
15.62	105704	5493.76	197117		15.62	25824.3	26.24	11619.7		15.62	9790.04	16963.7	26.24	33861.7	26770.6		2949.55	3.55501	78.5656	262.744	371.498	571.497
15.63	105766	5438.68	197165		15.63	26394.7	26.26	11682.6		15.63	9953.7	16558.8	26.26	33339.7	26108.5		2951.71	-6.32057	76.1008	269.979	361.903	578.748
15.64	105771	5460.47	197134		15.64	27029.2	26.28	11953.2		15.64	9670.8	16179.2	26.28	34103.4	26139.3		2953.88	-8.85895	69.1912	260.413	365.456	569.195
15.65	105706	5521.67	197025		15.65	26378.5	26.3	12130.6		15.65	9044.84	17031.7	26.3	34191.3	26166.8		2956.04	3.20362	66.82	263.992	370.916	578.388
15.66	105862	5502.99	197059		15.66	26069.5	26.32	11570.6		15.66	9671.28	16536.7	26.32	33675.2	25844.9		2958.2	10.4229	80.1736	250.815	376.415	574.548
15.67	105713	5526.89	197285		15.67	25463.9	26.34	11654.5		15.67	9699.41	17100	26.34	34543.1	26406.2		2960.37	3.10118	86.8276	258.211	368.881	572.613
15.68	105682	5481.37	197224		15.68	25838.5	26.36	11450.3		15.68	9994.99	15552.7	26.36	33982.1	26520.7		2962.53	15.1923	86.7724	263.748	372.555	566.959
15.69	105694	5476.94	197337		15.69	25914.5	26.38	11426.6		15.69	9933.95	15767.6	26.38	33769.8	26353		2964.69	-4.24681	82.2304	263.675	361.298	572.486
15.7	105766	5495.05	197282		15.7	25865.6	26.4	11417		15.7	9858.99	16066.6	26.4	34053.3	25621.5		2966.85	19.9286	82.1416	259.846	368.664	576.119
15.71	105824	5458.43	197159		15.71	25717.8	26.42	11561.5		15.71	9445.36	16666.3	26.42	33928.7	26362.4		2969.01	0.47674	66.3856	257.86	361.098	566.685
15.72	105850	5471.18	197182		15.72	26263	26.44	11408.1		15.72	9472.97	16367.9	26.44	33626.4	26166.3		2971.17	5.24098	68.5096	263.311	355.396	562.839
15.73	105768	5496.72	197269		15.73	25967.1	26.46	11968.5		15.73	9004.29	16718.8	26.46	33279.4	25920.2		2973.33	0.33712	75.1084	259.472	370.173	555.294
15.74	105763	5437.8	197167		15.74	26422	26.48	11340.8		15.74	8875.53	16583	26.48	33734.9	26438		2975.49	5.1271	77.272	242.664	347.791	549.65
15.75	105760	5419.36	197297		15.75	26050.6	26.5	12013.9		15.75	9516.3	16926	26.5	34051.6	26275.3		2977.64	0.27745	59.4028	257.507	347.767	553.344
15.76	105691	5511.58	197120		15.76	26074.8	26.52	11551.3		15.76	9406.75	16462.4	26.52	33769.3	26356.2		2979.8	5.11657	72.796	257.518	364.506	555.212
15.77	105677	5460.91	197126		15.77	25724.2	26.54	11707.5		15.77	9459.35	16908.5	26.54	33582.5	25912.7		2981.96	9.96583	68.356	255.685	355.235	553.376
15.78	105607	5492.13	197131		15.78	25955.2	26.56	11541		15.78	9610.71	17732.6	26.56	33913.1	26135.3		2984.11	7.55615	95.1388	251.978	353.386	558.964
15.79	105604	5450.7	197094		15.79	26002.2	26.58	12204		15.79	9961.89	16431.6	26.58	33323.8	26219.2		2986.27	-2.12703	66.112	250.093	364.516	560.798
15.8	105730	5503.05	197327		15.8	26279.6	26.6	13062.6		15.8	9732.5	16817.6	26.6	34328.5	26256.5		2988.42	0.24677	72.7396	242.587	358.871	536.573
15.81	105771	5460.05	197281		15.81	25727.4	26.62	12893		15.81	10149.4	16565.7	26.62	33764.9	26359		2990.58	0.18203	74.8696	257.338	353.198	568.053
15.82	105826	5462.57	197275		15.82	25495.1	26.64	12238.3		15.82	10249.4	16353.9	26.64	33517.8	25792.1		2992.73	-7.12735	61.396	238.654	354.942	554.942
15.83	105557	5475.72	197228		15.83	25582.8	26.66	12054.8		15.83	10473.6	17183.2	26.66	33586.1	26097.3		2994.88	-9.59735	63.532	247.824	345.571	564.115
15.84	105731	5535.22	197240		15.84	26044.5	26.68	11847.6		15.84	9949.15	17045.5	26.68	32995.4	26110.7		2997.03	-7.22485	79.0432	251.463	349.219	549.219
15.85	105702	5529.69	197273		15.85	26313.2	26.7	11970.8		15.85	9320.26	16348.1	26.7	33379.1	26043.7		2999.18	4.81172	67.9036	255.149	347.348	547.348
15.86	105752	5485.89	197572		15.86	26893.9	26.72	11533.2		15.86	9549.66	16714.6	26.72	33248	26125.6		3001.33	2.41933	70.1536	264.447	349.226	556.641
15.87	105698	5476.71	197140		15.87	26118.2	26.74	11213.2		15.87	9698.09	16348.2	26.74	33507.4	26039.7		3003.48	-19.24	70.2088	253.388	343.718	552.99
15.88	105891	5499.42	197250		15.88	26173.6	26.76	11383.3		15.88	9065.8	15792.7	26.76	33351.6	25584.1		3005.63	2.50292	56.9176	259.032	345.638	547.493
15.89	105756	5488.36	197351		15.89	26660.1	26.78	11577.2		15.89	9298.9	16448.8	26.78	33412.9	25767.1		3007.78	2.54465	68.11	244.257	341.985	541.985
15.9	105701	5515.03	197246		15.9	25889.7	26.8	11373.9		15.9	9973.63	16416.1	26.8	33494.7	25399.8		3009.93	-9.49543	72.604	242.444	343.879	529.027
15.91	105976	5520.58	197144		15.91	26007.7	26.82	10948		15.91	9601	16119.1	26.82	33243.9	26375.7		3012.07	2.57754	59.2456	233.17	342.03	555.027
15.92	105877	5505.71	197325		15.92	26759.1	26.84	11480.6		15.92	9873.8	16340.6	26.84	33278.4	25482.1		3014.22	-2.26652	63.6772	242.425	336.437	551.287
15.93	105826	5522.46	197173		15.93	26820.7	26.86	11661		15.93	10458.6	16422	26.86	33237.1	25795		3016.37	-11.9528	72.5284	247.93	345.663	549.374
15.94	105843	5581.5	197331		15.94	26380.1	26.88	11267.7		15.94	9461.07	16709.3	26.88	33386.2	25868.6		3018.51	2.46509	52.4164	245.984	343.729	532.602
15.95	106026	5549.26	197359		15.95	25987.3	26.9	10766.1		15.95	8902	16629.8	26.9	32894.4	25369.5		3020.65	-9.64688	59.0044	247.732	336.225	554.759
15.96	105861	5579.8	197459		15.96	25976.6	26.92	10437.8		15.96	9548.96	16989.1	26.92	33174.8	25874.5		3022.8	-0.07537	54.4672	247.621	336.135	539.839
15.97	105955	5540.57	197482		15.97	25199.2	26.94	11153.5		15.97	9888.43	16577	26.94	33508.5	26109.5		3024.94	-7.35849	72.1504	227.153	336.047	543.451
15.98	106035	5520.46	197473		15.98	25967.8	26.96	11066.1		15.98	9729.65	17369.6	26.96	32934.2	25844.8		3027.08	-0.2003	63.1792	240.012	332.265	552.613
15.99	106007	5538.2	197456		15.99	26254.6	26.98	10719.6		15.99	9692.92	17279	26.98	33384.6	25802.3		3029.23	2.14555	71.9704	238.071	343.281	541.432
16	105862	5558.12	197477		16	25527.2	27	10732		16	9807.44	16815.9	27	32950	26067		3031.37	2.08822	56.3644	232.439	335.81	533.962
16.01	105904	5540.81	197360		16.01	26529.8	27.02	10465.5		16.01	10002	16635.5	27.02	33126.5	26112.9		3033.51	9.2325	56.2864	239.74	333.886	544.966
16.02	105987	5542.25	197474		16.02	26606.5	27.04	10911.6		16.02	10595.8	16456.8	27.04	33494.5	25655.5		3035.65	-7.62655	67.2808	239.646	335.653	531.962
16.03	105991	5541.43	197648		16.03	26206.8	27.06	11131.9		16.03	9978.21	16743.9	27.06	33680.5	26014.3		3037.79	-10.0812	47.2696	232.17	346.637	530.036
16.04	105998	5598.2	197600		16.04	25833.3	27.08	10654.2		16.04	9963.48	16742.8	27.08	33030.3	25390.2		3039.92	-2.95344	64.8784	239.44	337.321	550.224
16.05	106037	5540.99	197464		16.05	26525.1	27.1	10869.9		16.05	10046.5	16796.5	27.1	33644.4	25188.6		3042.06	-3.02897	60.346	237.474	344.582	539.056
16.06	105988	5579.18	197520		16.06	25480.5	27.12	10590.7		16.06	9576.46	16578.6	27.12	32835.4	25849.2		3044.2	-0.72706	55.7992	231.808	346.287	529.726
16.07	106021	5540.64	197493		16.07	25765.1	27.14	11519.7		16.07	9328.08	16947.8	27.14	32513.1	25796.2		3046.33	-8.00615	51.2356	226.124	333.258	533.258
16.08	105853	5620	197635		16.08	25949.3	27.16	10921.6		16.08	10176.5	16883.4	27.16	33199.9	25628.9		3048.47	-8.12523	62.08	229.606	333.085	544.099
16.09	105875	5550.09	197713		16.09	26507.5	27.18	10929.4		16.09	9903.24	16679.6	27.18	32726.4	25826.3		3050.61	-1.10562	57.4804	225.729	334.731	542.063
16.1	105984	5534.38	197708		16.1	26521.3	27.2	10350.5		16.1	9747.31	16980.3	27.2	33258.4	25487.7		3052.74	-1.24459	57.2872	232.847	325.389	518.067
16.11	105926	5533.46	197595		16.11	26596.6	27.22	10849.7		16.11	9652.51	16519.3	27.22	32873.6	25397.5		3054.87	-1.37004	61.5004	230.824	336.199	534.371
16.12	105962	5531.87	197897		16.12	25997.5	27.24	10224.8		16.12	9401.47	16528.2	27.24	32818.8	25673.7		3057.01	-3.84563	61.3552	217.885	323.275	537.885
16.13	106024	5513.08	198069		16.13	25767.4	27.26	10456.7		16.13	9784.2	16498.7	27.26	32495.4	25769.3		3059.14	-8.662	65.6296	225.082	334.133	543.257
16.14	106039	5547.71	197848		16.14	26204.6	27.28	10062.7		16.14	9419.98	16601.8	27.28	32930.5	25256.7		3061.27	-3.96536	48.046	228.658	330.417	524.945
16.15	105992	5540.91	197873		16.15	26799.8	27.3	10502.2		16.15	9302.56	16419.9	27.3	32711.3	25357.5		3063.4	-6.37023	45.8116	230.428	330.371	534.017
16.16	105966	5559.11	197924		16.16	26332.3	27.32	10763.5		16.16	9966.84	17403.1	27.32	33007.1	26161.9		3065.53	-15.8806	52.3312	226.73	324.858	528.503
16.17	106023	5578.04	198286		16.17	26747.7	27.34	10378.4		16.17	10223	17594.8	27.34	32557.4	25202.1		3067.66	-11.1791	58.834	235.778	324.805	535.737
16.18	106000	5559.44	198303		16.18	26036.4	27.36	10683.9		16.18	9775.25	16729	27.36	32160.4	25294.6		3069.79	-8.85882	54.3904	224.77	335.665	524.739
16.19	106091	5595.37	198152		16.19	26212.9	27.38	10507.1		16.19	9689.73	16595.3	27.38	32656.3	25802.3		3071.92	-4.18168	45.574	221.043	328.304	530.124
16.2	106271	5565.15	198383		16.2	26542.6	27.4	10360.6		16.2	9419.08	16085.3	27.4	32478.5	25497.4		3074.05	-13.6951	54.232	231.875	331.867	528.23
16.21	106276	5581.85	198603		16.21	26155.6	27.42	10721.2		16.21	9272.85	16778.5	27.42	32507	25077.4		3076.18	-9.00884	45.442	217.259	320.897	533.623
16.22	106145	5655.82	199065		16.22	25826.8	27.44	10910.5		16.22	9270.33	16188.8	27.44	32669.3	25739.2		3078.3	-13.7627	45.4036	226.304	322.677	526.312
16.23	106054	5581.91	199224		16.23	25824.5	27.46	10529.9		16.23	9367.78	17052.5	27.46	32308.2	25125		3080.43	-1.96635	54.1036	229.912	315.387	535.376
16.24	106142	5660.73	199436		16.24	25598.9	27.48	10681.3		16.24	9575.31	16845.1	27.48	32861.8	25493.9		3082.55	-9.06266	56.2696	226.263	315.375	528.094
16.25	106018	5649.17	199754		16.25	26146.1	27.5	10127.8		16.25	9608.38	16836.8	27.5	32993.7	25568.7		3084.68	-6.71317	51.892	220.793	328.076	533.526
16.26	106281	5711.76	199658		16.26	25990.1	27.52	10351.7		16.26	9985.22	16710.6	27.52	32487.7	25029		3086.8	-4.37382	47.5012	228.025	326.23	533.495
16.27	106381	5785.82	200460		16.27	26359.7	27.54	10271.9		16.27	9926.58	16479.7	27.54	32392.5	25723.7		3088.93	-13.8483	49.636	213.449	335.265	528.002
16.28	106437	5833.69	200740		16.28	26295.9	27.56	10033.7		16.28	10095.7	16587.2	27.56	32537.4	25094.9		3091.05	-16.2423	40.8724	218.84	322.506	527.951
16.29	106432	5867.03	201315		16.29	26325.1	27.58	10248.8		16.29	9385.7	16511.5	27.58	32391.6	25873.1		3093.17	-9.19565	62.602	222.42	318.835	531.535
16.3	106747	5973.83	201842		16.3	26878.4	27.6	10419.8		16.3	9942.56	16346.6	27.6	32028	25061.7		3095.29	-16.286	53.8696	215.14	318.814	517
16.31	106803	6055.09	202205		16.31	26208.4	27.62	10525.8		16.31	9922.16	16476.4	27.62	32517.5	25883.4		3097.41	-16.2794	49.5268	216.964	324.266	517.009
16.32	107041	6132.22	203270		16.32	26344	27.64	10649.5		16.32	10274.5	16058.8	27.64	32079	25539.6		3099.53	-20.9687	51.7492	227.9	324.309	527.938
16.33	107159	6354.62	203985		16.33	26837.3	27.66	10047.3		16.33	10003	16987.4	27.66	32972.6	25104.9		3101.65	-11.4827	38.7492	227.983	308.036	528.009
16.34	107676	6569.95	204902		16.34	26891.8	27.68	10469.2		16.34	10025.2	16307	27.68	32229.5	25297.3		3103.77	-6.69939	51.9112	213.546	326.278	526.278
16.35	108399	6831.26	205335		16.35	25987.4	27.7	10534.9		16.35	9312.08	16441.1	27.7	32685.7	24919.5		3105.89	-23.1817	52	211.818	328.182	517.273
16.36	108952	7178.17	206434		16.36	25911.7	27.72	10240		16.36	10161.5	16587.4	27.72	32656.9	24839		3108.01	-25.5001	58.63	222.814	313.706	530.079
16.37	109370	7440.17	207791		16.37	26214.3	27.74	10457.9		16.37	9504.2	16870.3	27.74	32864	25196		3110.12	-6.53195	45.5944	217.426	322.865	528.325
16.38	111163	7988.42	208913		16.38	26181.9	27.76	9720.8		16.38	10159.4	16936.5	27.76	32337.7	24968.4		3112.24	-20.696	54.3892	213.843	317.454	522.917
16.39	112330	8563.84	209652		16.39	25904.9	27.78	9760.7		16.39	10111.2	17547.7	27.78	31980.7	25123.8		3114.36	-1.72078	47.8816	215.715	321.141	528.428
16.4	113583	9178.85	211379		16.4	26397.6	27.8	9967.55		16.4	10100	16878.8	27.8	31990.7	25252.7		3116.47	-20.6385	54.4864	208.473	312.072	515.717
16.41	115352	9850.73	211940		16.41	25938.6	27.82	10085.5		16.41	9896.01	17088.7	27.82	32141.2	25135.6		3118.58	-22.9827	47.9668	219.451	315.754	521.222
16.42	117804	10823	212390		16.42	26267.7	27.84	10202.2		16.42	9515.38	16636.1	27.84	32116.4	25063		3120.7	-13.4806	52.378	214.018	306.668	515.785
16.43	120234	11566.4	212634		16.43	25517.5	27.86	10190.9		16.43	10369.1	17088.3	27.86	32198.5	24995.5		3122.81	-15.8359	39.2704	217.69	317.629	524.924
16.44	122583	12599.3	213032		16.44	25603.7	27.88	10007.6		16.44	9935.09	17028.4	27.88	32175.2	24642.1		3124.93	-15.8302	41.4676	201.285	313.99	528.58
16.45	125787	13286.1	213119		16.45	26411.2	27.9	10025.4		16.45	10027.8	16498	27.9	32125.4	24964.5		3127.04	-20.574	52.4068	212.225	315.811	526.753
16.46	129350	14383.1	212945		16.46	25876.1	27.92	9838.89		16.46	9935.38	16804.4	27.92	31740.5	24722.9		3129.15	-6.35515	39.2673	208.568	315.802	524.921
16.47	132433	15436.3	212841		16.47	25993.6	27.94	10038.8		16.47	10091.3	16195.3	27.94	32165.3	25245.3		3131.26	-8.73103	39.2606	197.619	315.796	519.443
16.48	134621	16119.3	211688		16.48	26395.7	27.96	9899.11		16.48	10525.9	17056.9	27.96	31573.4	24966.7		3133.37	-11.1009	61.144	212.209	324.915	508.502
16.49	138017	16553	210801		16.49	26618.2	27.98	9856.25		16.49	9824.28	17434.3	27.98	32038	24964.5		3135.48	-1.61015	34.8945	212.22	312.159	515.806
16.5	140425	16295.7	210197		16.5	26167.1	28	10212.4		16.5	9833.43	16747.4	28	31500.8	25010.7		3137.59	-22.9389	32.719	223.179	315.82	523.115
16.51	140940	15164.1	208960		16.51	25535.3	28.02	9492.62		16.51	9706.57	17170.8	28.02	31654.5	24640.1		3139.69	-15.8212	41.4796	203.122	312.178	517.65
16.52	139713	13639.9	207747		16.52	25417.1	28.04	9963.94		16.52	10136	17362.7	28.04	31910.8	24935.9		3141.8	-18.2026	45.8428	217.697	324.93	517.635
16.53	137475	11968.7	206346		16.53	26742.7	28.06	9724.11		16.53	10144.8	16996.1	28.06	32195.4	25045.2		3143.91	-18.2385	47.9752	203.053	313.938	526.699
16.54	132786	10613	205362		16.54	26113	28.08	9520.86		16.54	10177.9	17453.9	28.08	31788.5	25360.3		3146.01	-8.82333	43.5124	215.718	313.857	510.214
16.55	128041	9389.93	203969		16.55	25947.4	28.1	9422.29		16.55	9801.1	16896.4	28.1	31694.9	25073.2		3148.12	-18.3716	41.2144	204.672	299.192	506.472
16.56	123100	8168.01	203320		16.56	26229.7	28.12	9801.89		16.56	9310.99	17140.9	28.12	32023.6	24612.3		3150.22	-23.1813	49.8196	215.455	322.728	517.274
16.57	119048	7208.29	202442		16.57	26324.6	28.14	10037.6		16.57	10006.6	16800.3	28.14	31972.4	24661.9		3152.33	-18.533	38.7947	213.508	306.261	517.16
16.58	115032	6451.27	201650		16.58	25882.5	28.16	9794.01		16.58	10117.2	16886	28.16	31539.4	24801.6		3154.43	-18.6005	38.6963	189.803	309.803	509.803
16.59	112065	6083.15	201312		16.59	25898.1	28.18	10096.9		16.59	9893.23	16572.3	28.18	31430.8	24669.2		3156.53	-13.9374	49.5016	206.056	298.849	515.173
16.6	109756	5836.09	200486		16.6	25765.7	28.2	9844.75		16.6	10158	16759.8	28.2	31388.2	24473.3		3158.63	-28.1203	49.438	202.368	309.678	513.304
16.61	108252	5847.94	200341		16.61	26140.6	28.22	9489.92		16.61	10631	16646.9	28.22	31854	25009.9		3160.74	-21.0836	34.1614	211.376	302.383	509.631
16.62	107401	5800.71	199577		16.62	26241.3	28.24	9914.11		16.62	10402.4	16574.5	28.24	31351.9	24329.9		3162.84	-21.12	34.1088	200.448	307.769	509.581
16.63	107054	5732.51	199293		16.63	26094.5	28.26	9749.45		16.63	10191.3	16857.1	28.26	31415.9	24313.3		3164.94	-16.4611	47.0728	205.806	302.274	507.705
16.64	106672	5655.59	199006		16.64	26555.2	28.28	10275.6		16.64	9742.41	16736.1	28.28	31717.2	24348.3		3167.04	-23.5833	36.1173	200.277	303.999	511.234
16.65	106590	5628.57	198650		16.65	25988.4	28.3	9468.11		16.65	9954.71	16287	28.3	31712.1	24643.6		3169.14	-9.57174	53.3392	200.149	309.309	507.502
16.66	106453	5572.4	198707		16.66	26275.9	28.32	10083.5		16.66	10624.9	16960.5	28.32	31441.2	24695.6		3171.23	-19.0728	42.3388	203.601	316.384	512.775
16.67	106391	5631.23	198450		16.67	26659.1	28.34	9607.54		16.67	9359.84	17032.2	28.34	31944.2	24898.8		3173.33	-19.1953	37.829	203.414	309.001	505.398
16.68	106522	5655.68	198460		16.68	25087.9	28.36	10005		16.68	9816.79	17421.6	28.36	31329.3	24957.4		3175.43	-19.3302	35.474	210.403	303.423	523.209
16.69	106140	5607.19	198322		16.69	26355.2	28.38	9754.87		16.69	9749.29	16039.6	28.38	31494.9	24373.1		3177.52	-19.4715	30.9624	197.606	312.219	512.22
16.7	106236	5592.63	198355		16.7	26191.2	28.4	9507.43		16.7	9955.02	16929.3	28.4	30933.9	24600.4		3179.62	-14.9527	39.371	204.569	303.061	508.438
16.71	106189	5598.56	198035		16.71	25611.5	28.42	9539.24		16.71	9458.67	16646.9	28.42	31508.9	25490.3		3181.71	-3.46525	32.7282	193.623	313.623	502.887
16.72	106057	5557.6	198068		16.72	26478.2	28.44	9241.83		16.72	9595.43	17214.3	28.44	31904.3	24593.4		3183.81	-12.9051	56.1364	189.874	300.941	509.874
16.73	106060	5567.91	198003		16.73	26258.2	28.46	9422.53		16.73	10315.3	16645.6	28.46	31573.2	25301.3		3185.9	-36.2197	32.3962	209.345	302.584	509.72
16.74	105896	5546.53	197774		16.74	27211.4	28.48	9847.76		16.74	10314.4	17613.1	28.48	31048.8	24542		3188	-20.0855	27.9782	194.927	297.109	514.928
16.75	106024	5582.82	197974		16.75	26035.6	28.5	9915.72		16.75	9918.93	17251.9	28.5	30970.3	24388.3		3190.09	-24.8073	36.3928	203.69	305.893	509.452
16.76	106006	5585.32	197637		16.76	26334.2	28.52	9573.71		16.76	10522.9	16716.8	28.52	31026.2	24804.1		3192.18	-38.7619	34.1213	191.099	300.434	496.879
16.77	105990	5594.64	197682		16.77	26192.2	28.54	9297.89		16.77	9848.55	16506	28.54	31223.2	25011.2		3194.27	-24.9916	29.7165	199.836	302.083	505.634
16.78	106052	5575.33	197476		16.78	26368.8	28.56	9656.01		16.78	10426.5	15581.9	28.56	30940.3	24796.6		3196.36	-20.4849	44.458	192.58	310.807	500.17
16.79	105946	5550.44	197510		16.79	26488.9	28.58	9562.2		16.79	10614.7	16185.7	28.58	31365.8	24362.9		3198.45	-27.5059	46.3996	192.415	303.563	508.874
16.8	106103	5525.58	197508		16.8	26417.9	28.6	9378.61		16.8	10246.6	17390.7	28.6	31029.4	25059.9
16.81	105896	5523.03	197651		16.81	26388	28.62	9645.27		16.81	10555.8	17017	28.62	31079.1	24009.2
16.82	105888	5596.03	197686		16.82	26401.3	28.64	9275.31		16.82	10327.5	17314.9	28.64	31192.9	24536.3
16.83	106158	5569.1	197668		16.83	26619	28.66	9568.34		16.83	9852.52	17388.4	28.66	30793.8	25016.1
16.84	105752	5584.29	197701		16.84	25604.4	28.68	9583.04		16.84	9877.14	17077.9	28.68	31156.2	24156.7
16.85	105872	5557.63	197532		16.85	25685.2	28.7	9066.35		16.85	10654.3	17316.8	28.7	31276	24531.9
16.86	105996	5507.75	197457		16.86	26079.7	28.72	9686.45		16.86	10225	16316.7	28.72	31239.4	24600.7
16.87	105979	5553.61	197366		16.87	26620.1	28.74	8767.09		16.87	10475.2	16587.2	28.74	31126.6	24498.4
16.88	105999	5531.2	197293		16.88	26008.1	28.76	9524.53		16.88	10350	16758.1	28.76	31087.4	24534.7
16.89	105829	5526.86	197208		16.89	25830.4	28.78	9406.43		16.89	10235.3	16933.9	28.78	30548.5	24483.7
16.9	105835	5534.71	197365		16.9	25638.3	28.8	9126.11		16.9	10302.1	17288.9	28.8	30697.3	24206.3
16.91	105898	5507.21	197348		16.91	26806.5	28.82	9420.76		16.91	9304.15	16856.5	28.82	31296.7	24278.4
16.92	105828	5510.3	197308		16.92	26688.5	28.84	9149.08		16.92	10531.2	17325.2	28.84	30994.7	24210
16.93	105981	5536.19	197261		16.93	25994.4	28.86	8943.12		16.93	10038.8	17455	28.86	30742.7	23893.2
16.94	105932	5526.66	197205		16.94	26466.2	28.88	9350.35		16.94	9691.6	16938.2	28.88	31171.2	24915.6
16.95	105910	5460.15	197212		16.95	25980.7	28.9	9174.99		16.95	9927.32	16275.1	28.9	30654.8	23958.1
16.96	105992	5484.92	197208		16.96	26159.9	28.92	9200.01		16.96	10063.2	16217.2	28.92	30952.2	24099.8
16.97	106158	5538.63	197280		16.97	25765.8	28.94	9021.04		16.97	10146.1	17716.4	28.94	30709.7	24171.6
16.98	106051	5513.83	197418		16.98	26128.3	28.96	8686.45		16.98	9929.36	17465.3	28.96	30913.6	24003.4
16.99	105916	5517.71	197313		16.99	26300.5	28.98	9124.15		16.99	9812.34	17271.6	28.98	30495.1	23689.3
17	105905	5500.98	197159		17	26556.3	29	8741.17		17	9784.57	17149.1	29	30657.7	24602.1
17.01	105840	5554.42	197063		17.01	25269.5	29.02	8592.92		17.01	9698.83	17475.8	29.02	30646.2	23690.6
17.02	105726	5526.07	197323		17.02	26589.6	29.04	8830.44		17.02	9648.98	16908.6	29.04	30544.4	23943.9
17.03	105953	5491.17	197281		17.03	25873.8	29.06	8827.19		17.03	10102.2	16475.1	29.06	31371.8	24182.2
17.04	105739	5487.19	197322		17.04	26570.6	29.08	8600.55		17.04	9873.38	16689.9	29.08	30934.7	23651.1
17.05	105710	5467.16	197191		17.05	26701.8	29.1	8990.62		17.05	9769.29	17609.5	29.1	30878.2	23854.6
17.06	105760	5516.59	197402		17.06	26779.7	29.12	8859.98		17.06	9532.57	16936.5	29.12	30679.3	23570.7
17.07	105783	5525.1	197011		17.07	26646	29.14	9073.92		17.07	10649.4	17433.4	29.14	30643.5	23701.9
17.08	105909	5493.42	197315		17.08	26089	29.16	8919.78		17.08	9897.56	17161.4	29.16	30471	23601.5
17.09	105985	5492.6	197312		17.09	26536.3	29.18	8677.95		17.09	10234.6	16902.9	29.18	30222.6	23687
17.1	105941	5501.72	197096		17.1	26248.4	29.2	8745.31		17.1	10603.4	16372.8	29.2	30403.9	23616.2
17.11	105917	5508.7	197170		17.11	26206.7	29.22	9017.88		17.11	9997.39	17365.6	29.22	30055.7	23850.2
17.12	105854	5468.67	197136		17.12	26269.1	29.24	8673.36		17.12	10182.4	16984	29.24	30351.5	23521.7
17.13	105982	5501.48	197185		17.13	25895.6	29.26	7927.85		17.13	9995.19	17196.5	29.26	30280.1	24078.1
17.14	105888	5474.03	197192		17.14	25771.7	29.28	8077.56		17.14	10285.6	17656.1	29.28	30019	23802.5
17.15	106006	5477.9	197221		17.15	26040.5	29.3	9105.27		17.15	10113.8	17465	29.3	30574.4	23987.4
17.16	105790	5483.02	197382		17.16	25966.1	29.32	8590.95		17.16	9386.73	17408.3	29.32	30682.8	23602.9
17.17	105806	5485.54	197325		17.17	26404.6	29.34	7925.94		17.17	10160.6	16879.6	29.34	30362.4	23625.7
17.18	105877	5486.48	197341		17.18	26144.7	29.36	8200.03		17.18	10370.2	16644.7	29.36	30650	23038.3
17.19	105952	5485.54	197313		17.19	26535	29.38	8312.59		17.19	11175.1	16834	29.38	30453.8	23135.6
17.2	105782	5486.32	197276		17.2	26022.2	29.4	8295.74		17.2	9681.56	16901.8	29.4	29988.5	23840.9
17.21	105838	5460.51	197202		17.21	26026.8	29.42	8921.44		17.21	10560.5	17395.7	29.42	30324.5	23676.4
17.22	105826	5499.11	197264		17.22	25733.1	29.44	8578.24		17.22	9849.34	17418.6	29.44	30006.2	23001.6
17.23	105915	5492.26	197225		17.23	25527.4	29.46	8153.14		17.23	10844.1	17037.7	29.46	30475.4	23385.7
17.24	105830	5529.59	197282		17.24	26310.8	29.48	8345.04		17.24	10216.2	16856	29.48	30557.9	23420.4
17.25	105783	5474.04	197379		17.25	26065.9	29.5	8120.41		17.25	9969.06	16712.8	29.5	30269	23527.6
17.26	105755	5529.91	197417		17.26	26615.6	29.52	8319.34		17.26	9859.07	18040	29.52	30094.5	23732
17.27	105934	5511.03	197529		17.27	26547.4	29.54	8046.95		17.27	10396.6	17345.5	29.54	29798.1	23186
17.28	105803	5530.91	197398		17.28	26171.6	29.56	8536.29		17.28	9660.61	17867.1	29.56	29870.4	23456.6
17.29	105865	5502.01	197385		17.29	26454.5	29.58	8541.11		17.29	10717.9	16386.9	29.58	30299.6	23457.5
17.3	105956	5537.16	197513		17.3	26456.5	29.6	8317.25		17.3	10419.3	17480.7	29.6	30777.2	23518.1
17.31	105797	5529.68	197298		17.31	26602.4	29.62	8347.25		17.31	10473.3	16979.5	29.62	30066.5	23441.8
17.32	105790	5551.45	197409		17.32	26281.4	29.64	8408.48		17.32	10177.2	17516.2	29.64	30086.9	23884.8
17.33	105908	5525.67	197575		17.33	26268.4	29.66	8606.15		17.33	10028.6	17757	29.66	29766.1	23927.1
17.34	105957	5526.8	197591		17.34	25942.6	29.68	8745.62		17.34	10343.2	17471.2	29.68	29733	23322.8
17.35	105843	5508.53	197390		17.35	25771.4	29.7	8380.73		17.35	10219.1	17632.9	29.7	30043.2	23274.4
17.36	105870	5522.67	197747		17.36	25771.4	29.72	8018.59		17.36	10235.1	17185.9	29.72	30476.8	23363.8
17.37	105928	5532.23	197559		17.37	26749.2	29.74	7786.91		17.37	10761.7	17045.8	29.74	30452.3	23385
17.38	105980	5569.27	197445		17.38	25811.4	29.76	8423.41		17.38	10289.2	17504.6	29.76	29922.5	23220
17.39	105912	5555.79	197544		17.39	26122.7	29.78	8315.43		17.39	10751.9	16899.6	29.78	29781.8	22843.8
17.4	106005	5579.78	197568		17.4	25987.3	29.8	7821.33		17.4	10274	16773.1	29.8	29743	23351.8
17.41	106116	5585.98	197538		17.41	26161.4	29.82	8225.7		17.41	10503.1	17348.6	29.82	30228.4	23446.5
17.42	105977	5518.45	197746		17.42	26103.1	29.84	7462.1		17.42	9908.35	17224.1	29.84	29567.7	23669.5
17.43	105899	5585.23	197941		17.43	26354.5	29.86	7825.42		17.43	10408.9	16580.4	29.86	29754.4	23214.2
17.44	106021	5585.64	197812		17.44	25709.1	29.88	7738.75		17.44	10638.8	17668.7	29.88	29823.3	23175.6
17.45	106079	5576.43	197757		17.45	26814.7	29.9	7982.44		17.45	9695.91	16902.9	29.9	30134.6	22967.4
17.46	106208	5608.13	197947		17.46	26562	29.92	8026.1		17.46	10261.9	17239.5	29.92	30015.9	23245.5
17.47	106125	5593.66	198051		17.47	26163.4	29.94	7738.46		17.47	10870.7	16694	29.94	29890.5	23107.5
17.48	106197	5628.94	197911		17.48	26623.2	29.96	7914.54		17.48	10312.1	16812.2	29.96	29698.6	23584.5
17.49	106133	5616.54	197865		17.49	26276.7	29.98	8063.52		17.49	11098.5	17380.5	29.98	29981.5	22548.3
17.5	106089	5644.19	197889		17.5	26294	30	7489.51		17.5	10438.8	17421.4	30	30046.1	22856.6
17.51	105906	5613.23	197963		17.51	26511.6	30.02	7853.3		17.51	10561.2	17141.5	30.02	30170.5	23268.7
17.52	106097	5639.11	198071		17.52	26187.2	30.04	7801.46		17.52	9517.63	17577.2	30.04	29477.3	22980.5
17.53	106031	5623.4	197873		17.53	26861.9	30.06	7552.19		17.53	11002.6	17577.2	30.06	29292.7	22968.5
17.54	106248	5640.66	197867		17.54	26387.2	30.08	7658.19		17.54	10488.5	16742.9	30.08	29876.2	23571.3
17.55	106233	5617.24	198106		17.55	26353.1	30.1	8359.49		17.55	10243.6	17316.7	30.1	29977	22946.3
17.56	106167	5678.21	198164		17.56	26247.4	30.12	7839.89		17.56	10608.3	17077.2	30.12	30009.1	22851.4
17.57	105979	5655.26	198290		17.57	26205.3	30.14	7622.27		17.57	10745.5	17387.9	30.14	29795.9	23149.6
17.58	106160	5644.09	198134		17.58	25824.9	30.16	7466.4		17.58	10705.1	17104.5	30.16	29919.4	23209.5
17.59	106062	5612.74	198106		17.59	26111.9	30.18	7527.25		17.59	10951.6	17688.8	30.18	29669.5	22953
17.6	106156	5684.94	198123		17.6	26405.1	30.2	7433.73		17.6	10958.7	16958.7	30.2	29122.6	22950.9
17.61	106060	5613.39	198258		17.61	26553	30.22	8010.91		17.61	10457.7	17346	30.22	29559.2	22378.9
17.62	106197	5658.49	198258		17.62	25981.1	30.24	7582.36		17.62	10173.1	17529	30.24	29214.6	23036.8
17.63	106208	5631.23	198441		17.63	26874.7	30.26	7653.29		17.63	10307.4	17364.5	30.26	29255.5	22964.4
17.64	106154	5691.98	198527		17.64	26248.9	30.28	7747.44		17.64	10399.7	17479.3	30.28	29538.9	22954.8
17.65	105985	5643.39	198595		17.65	26626.6	30.3	7837.73		17.65	10246.2	17648	30.3	29484.4	22377.2
17.66	105935	5678.52	198519		17.66	26333.8	30.32	7447.97		17.66	10718.8	16563.8	30.32	29333	22456.7
17.67	105954	5609.39	198736		17.67	26366.1	30.34	7550.41		17.67	10665.4	17017.4	30.34	29797.7	22415
17.68	106151	5665.41	198947		17.68	26162.2	30.36	7532.72		17.68	10615.6	17231.8	30.36	29669	22826.7
17.69	105957	5694.59	198547		17.69	26421.9	30.38	7199.21		17.69	10211.3	17180.5	30.38	29261.8	22309.6
17.7	105967	5647.15	198667		17.7	26621.8	30.4	7615.49		17.7	10689.2	17913.6	30.4	29032.9	22744.8
17.71	106142	5630.35	198945		17.71	26249.1	30.42	7444.18		17.71	10450	17523.7	30.42	29911.5	22494.3
17.72	106218	5677.82	199275		17.72	27554.9	30.44	7547.17		17.72	11042.9	17170.5	30.44	29711.1	22967.8
17.73	106408	5699.15	199591		17.73	26378.8	30.46	7630.48		17.73	10953.6	17193.4	30.46	29412.5	22802.1
17.74	106367	5674.4	199611		17.74	26269.4	30.48	7414.79		17.74	10111.7	17819.9	30.48	29446.8	22819.8
17.75	105981	5695.85	199762		17.75	26469.5	30.5	7607.6		17.75	10985.9	17838.7	30.5	29676	23017.2
17.76	106216	5632.06	200094		17.76	26271.9	30.52	7465.47		17.76	10652.4	17398.4	30.52	29619.7	23022
17.77	106223	5699.9	200192		17.77	26464.7	30.54	7401.72		17.77	10527.7	17288	30.54	29607.9	22708.3
17.78	106363	5729.57	200810		17.78	27017.6	30.56	7404.27		17.78	10806.3	17051.8	30.56	29166.4	22635.9
17.79	106243	5746.81	200900		17.79	26991.7	30.58	7175.67		17.79	10988.4	16803.7	30.58	29508.9	22921.4
17.8	106261	5757.06	201436		17.8	26589.3	30.6	7357.6		17.8	11170.8	17117.6	30.6	29277.2	22828.4
17.81	106142	5773.59	202167		17.81	26789.8	30.62	7371.01		17.81	10406.6	17212.6	30.62	29500	22497.6
17.82	106458	5880.46	202404		17.82	26240	30.64	7428.06		17.82	11185.9	16891	30.64	29653.1	22424.3
17.83	106188	5824.37	203065		17.83	25908.8	30.66	7712.01		17.83	11161.5	17304.1	30.66	29154.9	22494.7
17.84	106414	5914.82	204130		17.84	25872.3	30.68	7242.1		17.84	10175.8	17677.3	30.68	29114	22639.3
17.85	106595	6031.81	204920		17.85	25878.2	30.7	7602.3		17.85	10098.6	17675.6	30.7	29301.3	22600.9
17.86	106603	6119.69	205536		17.86	26195.6	30.72	6924.05		17.86	9974.59	17493	30.72	29251.2	22369.7
17.87	106581	6186.16	206874		17.87	26660.7	30.74	6982.88		17.87	10524	17355.6	30.74	29158.1	22833.7
17.88	106815	6378.52	208282		17.88	26006.6	30.76	7274.3		17.88	10722.8	17259	30.76	29066.8	22420.8
17.89	107007	6599.01	210219		17.89	26151.6	30.78	7212.45		17.89	10711.3	16322.1	30.78	28829.7	22724.5
17.9	107275	6854.74	211376		17.9	26810.6	30.8	6771.54		17.9	10995.4	17254.4	30.8	28734.3	22372.8
17.91	107513	7226.76	213866		17.91	26133.4	30.82	7615.58		17.91	10784	17804.6	30.82	29093.2	22685.4
17.92	108124	7610.27	216428		17.92	26482.8	30.84	7151.14		17.92	10592.4	17080.8	30.84	29118	22732.5
17.93	108646	8181.97	219076		17.93	26436.6	30.86	6795.83		17.93	10777.6	17305.4	30.86	29212.4	22336.7
17.94	109672	9079.49	221172		17.94	26579	30.88	7018.32		17.94	10843.2	17264.4	30.88	28922.9	22499.8
17.95	110685	9848.19	224071		17.95	26722.9	30.9	7131.33		17.95	10682.2	17216.6	30.9	29169.8	22592.2
17.96	111618	10855.3	226908		17.96	27074.3	30.92	6850.19		17.96	10100.6	17192.3	30.92	28844.9	22496.9
17.97	113426	12301.6	229858		17.97	26430.1	30.94	7394.21		17.97	10713.4	18099.5	30.94	28851	22884.5
17.98	115463	13436	232253		17.98	26041.8	30.96	7081.42		17.98	10776.6	17737.2	30.96	29322.5	22914.4
17.99	118273	14882.6	234605		17.99	26234.8	30.98	6762.13		17.99	10718.6	17555.3	30.98	29228.4	22784.6
18	120629	16733.5	237095		18	25555.7	31	7005.65		18	11873.8	17058	31	29044.7	22107.5
18.01	124042	18836.7	238052		18.01	26293.8	31.02	6856.35		18.01	11110	17674.1	31.02	29052.7	22124.6
18.02	127593	21051.7	238276		18.02	26296.2	31.04	7381.66		18.02	11447.6	16879.7	31.04	28778.3	22095.6
18.03	132356	23021.6	238741		18.03	26336.9	31.06	6694.8		18.03	10831.4	16913.3	31.06	28461.8	21973.2
18.04	136092	25275	238378		18.04	26242.1	31.08	7316.36		18.04	10547.6	16957.1	31.08	29013.2	22632.2
18.05	140690	27417.4	237670		18.05	26380.7	31.1	7327.41		18.05	11430.8	17815.3	31.1	29195.2	22168.9
18.06	145341	29279.7	236020		18.06	26175.5	31.12	6928.79		18.06	10636.5	16998.1	31.12	28957.6	21936.7
18.07	149485	30366.4	233068		18.07	26633.5	31.14	6866.07		18.07	11119.2	17822.4	31.14	28489.8	22165.5
18.08	153078	30486.2	230854		18.08	26153.5	31.16	7000.96		18.08	11626.6	17399.5	31.16	28500.3	22200.5
18.09	156098	28869.4	228034		18.09	25773.1	31.18	7270.77		18.09	11141.7	17608.8	31.18	28892.8	22178.7
18.1	155004	25449.7	224695		18.1	26251.9	31.2	6649.65		18.1	10360.8	18049.2	31.2	28816.7	22702.3
18.11	152361	21609.4	222448		18.11	26216.2	31.22	7145.68		18.11	11199.1	17136.9	31.22	28415	22327.6
18.12	147099	18129	219232		18.12	27251.2	31.24	6838.29		18.12	10878.1	17118.6	31.24	28960.7	22349.6
18.13	141433	15866.9	215978		18.13	27489.2	31.26	6689.11		18.13	10253.4	17311.4	31.26	28801.2	21634.9
18.14	134585	13594.2	213817		18.14	25821.4	31.28	7246.41		18.14	11102.8	17165.4	31.28	28741.7	22380.3
18.15	127911	10991.6	211070		18.15	26402.1	31.3	7110.68		18.15	11032.1	17661.2	31.3	28625	21953.1
18.16	122945	8779.43	209235		18.16	26782.4	31.32	6705.5		18.16	10777	17610.8	31.32	28623.8	21861.4
18.17	118962	7408.42	207458		18.17	26716.9	31.34	6819.16		18.17	11377.3	17840.9	31.34	29192.6	22345.9
18.18	114685	6752.04	205609		18.18	26489	31.36	6905.57		18.18	11335.6	16971.9	31.36	28906.7	21846.1
18.19	111345	6498.18	204471		18.19	26775	31.38	6780.7		18.19	10549.9	17516.6	31.38	28750.9	22245.2
18.2	109281	6271.46	204057		18.2	27157.5	31.4	6721.59		18.2	11486.7	18089.4	31.4	28577.1	22116.8
18.21	108020	6120.26	203156		18.21	26203.9	31.42	6981.17		18.21	11286.4	17573.4	31.42	28330.2	22552.4
18.22	107384	6100.86	202319		18.22	26489.1	31.44	6961.23		18.22	10767.7	17609.4	31.44	28468.8	21722.1
18.23	107232	5999.21	201661		18.23	26012.3	31.46	6891.75		18.23	11398.9	17828.4	31.46	28802.6	22454.9
18.24	106979	5965.24	201242		18.24	26758.2	31.48	6798		18.24	10594	17964.3	31.48	28906	22305.5
18.25	106702	5839.62	200719		18.25	25994.3	31.5	6811.86		18.25	11747.3	17414.7	31.5	28777.4	22032.3
18.26	106488	5829	200131		18.26	26165.2	31.52	6696.55		18.26	11074.1	18355.6	31.52	27978.3	21977.9
18.27	106548	5784.38	200126		18.27	26905.5	31.54	7263.64		18.27	11301.8	18514.4	31.54	28766.3	21892.7
18.28	106443	5772.32	199662		18.28	26773.1	31.56	6717.75		18.28	10518.8	18273.1	31.56	28365.8	22049
18.29	106328	5734.82	199687		18.29	26803.8	31.58	6499.45		18.29	10742.7	17400.7	31.58	28264.3	22295.4
18.3	106447	5672.76	199235		18.3	26688.3	31.6	6461.35		18.3	10613.4	18006.9	31.6	28353.7	21875.8
18.31	106364	5717.08	199221		18.31	26262	31.62	6890.81		18.31	11385.5	18020.5	31.62	28376.8	22246.5
18.32	106306	5713.16	198838		18.32	25580.9	31.64	6402.7		18.32	10780	17229.6	31.64	28431.5	22209.8
18.33	106252	5736.33	198882		18.33	25770.5	31.66	6998.86		18.33	11227.6	18398.7	31.66	28781.5	21876.5
18.34	106196	5688.97	198838		18.34	26852.2	31.68	6599.01		18.34	11382.5	17609.1	31.68	28822.6	21863.8
18.35	106274	5652.94	198574		18.35	26599.5	31.7	6668.26		18.35	11477.8	17749.2	31.7	28304.6	21819.4
18.36	106224	5650.24	198573		18.36	27058.8	31.72	6898.83		18.36	10216.6	17534.5	31.72	28537	22053.5
18.37	106137	5623.66	198371		18.37	27062.3	31.74	6602.67		18.37	10998.2	17374.6	31.74	28444.9	21684.3
18.38	105891	5631.92	198198		18.38	26964.7	31.76	6752.53		18.38	11464.9	17581.6	31.76	28327	22040.6
18.39	106238	5665.17	198316		18.39	27347.5	31.78	6371.72		18.39	11455.4	17329.5	31.78	28386.9	21706.6
18.4	106056	5685.81	198323		18.4	26873.9	31.8	6672.51		18.4	10996.9	16906.6	31.8	28620.4	21726.3
18.41	106204	5636.49	198298		18.41	26008	31.82	6508.96		18.41	11986.9	17388.4	31.82	28279.4	21673.7
18.42	106142	5571.18	197949		18.42	26434.1	31.84	6752.49		18.42	10926.7	17761.6	31.84	28540.5	22294.9
18.43	106103	5616.18	198032		18.43	25865.9	31.86	6451.81		18.43	11004.1	18628.8	31.86	28707.2	21622.7
18.44	106222	5579.02	197797		18.44	26653.7	31.88	6605		18.44	11593.3	18536.8	31.88	28473.2	21805.5
18.45	106173	5596.73	197634		18.45	26742	31.9	6455.9		18.45	11406.7	17358.1	31.9	28058.1	21890.1
18.46	106069	5595.63	198045		18.46	26466.5	31.92	6330.94		18.46	10950.3	17313	31.92	28595.2	22022.8
18.47	106147	5562.12	197928		18.47	27175.8	31.94	6385.14		18.47	11403.7	17739.8	31.94	28393	21668.9
18.48	106017	5552.96	197920		18.48	27077.1	31.96	6327.26		18.48	10591.4	17476.1	31.96	28631.5	21802.9
18.49	105899	5535.41	197624		18.49	27393.4	31.98	6535.85		18.49	11266.9	17408.6	31.98	28072.7	21624.9
18.5	105966	5536.95	197639		18.5	27226.2	32	6190.34		18.5	11275.4	18047.1	32	28448.6	21842
18.51	106009	5588.28	197794		18.51	26650.1	32.02	6456.45		18.51	10743	17803.9	32.02	28542.2	21506.7
18.52	106100	5567.97	197654		18.52	26012.5	32.04	6791.37		18.52	10494.5	17904	32.04	27933	21711.8
18.53	106022	5568.9	197592		18.53	26557.8	32.06	6750.98		18.53	11415.4	17190.6	32.06	28129.1	21919
18.54	105874	5566.57	197442		18.54	27205.2	32.08	6172.63		18.54	11280.5	17536.5	32.08	28231.3	21625.6
18.55	105994	5553.06	197505		18.55	26996.6	32.1	6528.24		18.55	10788.7	17517.4	32.1	28372.3	21607.5
18.56	105876	5579	197453		18.56	27147.3	32.12	6182.96		18.56	10771.2	18365.2	32.12	28084.7	21776.7
18.57	106108	5540.93	197562		18.57	27054.1	32.14	6390.49		18.57	10717.1	17169	32.14	28158.7	21532.9
18.58	106039	5580.95	197345		18.58	26930.4	32.16	6321.18		18.58	11429.3	18246.8	32.16	27904.9	21512.1
18.59	105810	5547.05	197380		18.59	26752.7	32.18	6040.02		18.59	10849.1	17933.1	32.18	28020.2	21443
18.6	105991	5554.5	197584		18.6	26279.5	32.2	6267.32		18.6	11679.4	17960.2	32.2	27785.8	21555.1
18.61	106098	5600.44	197717		18.61	27443.7	32.22	6600.33		18.61	11436.3	17960.2	32.22	28556.6	22164.9
18.62	105972	5551.63	197375		18.62	26848.5	32.24	6324.13		18.62	11390	18215.9	32.24	28152	21675
18.63	105984	5588.32	197520		18.63	27729.9	32.26	6233.75		18.63	10963.5	18094.4	32.26	28341.7	21688.2
18.64	105871	5556.02	197423		18.64	27407.3	32.28	6129.03		18.64	10921.9	17709.2	32.28	27873	21821
18.65	105913	5513.86	197245		18.65	26779.6	32.3	6271.89		18.65	11665.2	18065.2	32.3	27925.4	21716.7
18.66	105913	5545.22	197390		18.66	26824	32.32	6057.04		18.66	10783	18200.6	32.32	27947.3	21710.4
18.67	105953	5530.59	197429		18.67	26972.3	32.34	6283.03		18.67	10800.4	18176.5	32.34	28164.1	21699.2
18.68	105832	5588.08	197331		18.68	26766.7	32.36	6135.85		18.68	11424.3	18283.5	32.36	27973.7	21581.8
18.69	106035	5574.83	197243		18.69	27654	32.38	5978.6		18.69	10759.2	17763.2	32.38	28519.9	21529.6
18.7	105938	5515.21	197268		18.7	27249	32.4	5874.05		18.7	11581.1	17242.4	32.4	28177.9	21474.8
18.71	105706	5548.99	197477		18.71	26390.7	32.42	6389.24		18.71	11501.6	17629.7	32.42	28148.5	21658.3
18.72	105870	5525.96	197262		18.72	26527.8	32.44	6611.39		18.72	11659.4	18167	32.44	28377.3	21492.3
18.73	105865	5535.2	197075		18.73	26681.8	32.46	6129.64		18.73	11222	18137.5	32.46	28270.6	21490.2
18.74	105830	5494.68	197233		18.74	26276.2	32.48	6371.81		18.74	11596.7	17648.5	32.48	28330.5	21665.9
18.75	105943	5541.09	197268		18.75	26889.7	32.5	6427.69		18.75	10704.3	18713.3	32.5	28220	21411.4
18.76	105735	5502.82	197366		18.76	26936.3	32.52	6173.01		18.76	11534.2	17456.2	32.52	28051.3	21305.8
18.77	105734	5577.04	197547		18.77	26276.7	32.54	6087.53		18.77	11071	17898.9	32.54	27888.5	21173.6
18.78	105853	5529.13	197343		18.78	26864.3	32.56	6124.08		18.78	11029.4	17937.8	32.56	28023.4	21703
18.79	105929	5501.25	197195		18.79	27044.3	32.58	5997.59		18.79	11419.7	17684.9	32.58	27665.4	21376.9
18.8	105953	5502.77	197050		18.8	26531.9	32.6	6460.05		18.8	12186.7	17881.4	32.6	27980.2	21110
18.81	105912	5500.61	197378		18.81	26803	32.62	6031.38		18.81	11359.8	18549.5	32.62	28021.8	21173.9
18.82	105732	5520.58	197261		18.82	26728.2	32.64	5756.91		18.82	11093.2	18020	32.64	28357.9	21291.9
18.83	105818	5566.14	197096		18.83	27135.1	32.66	6200.52		18.83	10270.1	17887.4	32.66	27630.5	21232.6
18.84	106150	5526.9	197141		18.84	26611.1	32.68	5864.08		18.84	11039.8	18634	32.68	28184.6	20910
18.85	106071	5493.71	197201		18.85	27066.6	32.7	6317.7		18.85	11234.9	17874.2	32.7	27989.5	21058.7
18.86	105833	5476.77	197296		18.86	26769	32.72	6307.24		18.86	10798.7	18152.6	32.72	27639.3	20933.8
18.87	105804	5530.35	197422		18.87	27017.7	32.74	6282.53		18.87	11371.1	17890.1	32.74	27832.4	21410
18.88	105944	5519.86	197297		18.88	26664.2	32.76	6148.78		18.88	11094.7	18143.9	32.76	28220.2	21551.3
18.89	105938	5508.61	197240		18.89	27537.5	32.78	5842.07		18.89	11616.2	17911.9	32.78	28032.7	21322
18.9	105982	5524.16	197181		18.9	26792.1	32.8	5668.18		18.9	10806.5	18149.4	32.8	28033.5	21372
18.91	105856	5496.68	197093		18.91	27229	32.82	6010.23		18.91	11683.1	17781.9	32.82	28060.5	21117.4
18.92	105835	5538.97	197263		18.92	26873.5	32.84	6040.16		18.92	11118.9	18705.3	32.84	27621.4	21475.7
18.93	105874	5532.5	197256		18.93	26890.2	32.86	5885.6		18.93	11130.8	17835.6	32.86	27697.5	21362.5
18.94	105970	5594.78	197000		18.94	26194.2	32.88	5902.02		18.94	11996.8	18127.3	32.88	27809.7	21431.4
18.95	105925	5526.88	197040		18.95	27908	32.9	5997.45		18.95	10988	19155.7	32.9	27508.9	21320.3
18.96	105735	5536.05	197196		18.96	26818	32.92	5763.18		18.96	11474.8	17667.4	32.92	27930.9	21425.1
18.97	105825	5587.15	197047		18.97	27525.9	32.94	5573.46		18.97	10386.6	18190.3	32.94	27687.3	20929.8
18.98	106006	5532.16	196974		18.98	26985.5	32.96	5411.57		18.98	11329.8	18016	32.96	27618.2	21246.2
18.99	105906	5505.99	197000		18.99	27938	32.98	6337.89		18.99	11896.6	18197.3	32.98	27643.4	21108.1
19	105981	5528.38	197112		19	27073.8	33	6149.18		19	11257.8	18628.9	33	27704.2	21291.8
19.01	106011	5514.55	197160		19.01	26943.2	33.02	6005.4		19.01	11531.4	18965.3	33.02	27812.7	21354.9
19.02	105806	5515.53	197155		19.02	26488.7	33.04	5786.21		19.02	11449.8	18631.4	33.04	28118.5	21364.3
19.03	105745	5563.95	197171		19.03	26215	33.06	5976.98		19.03	11282.1	17795.8	33.06	27831	21481
19.04	105813	5487.88	197141		19.04	26853.2	33.08	6014.48		19.04	11570	17943.7	33.08	27800.2	20969.6
19.05	105941	5527.78	196976		19.05	27438.4	33.1	6101.64		19.05	12015.1	18412.6	33.1	27302.5	21242.8
19.06	105913	5539.56	197059		19.06	27470.5	33.12	5734.34		19.06	11175.8	18834.3	33.12	27548.8	21585.2
19.07	105802	5500.1	197229		19.07	26468.6	33.14	6048.67		19.07	11213.3	18276.8	33.14	27625.1	21015.8
19.08	105963	5522.56	197047		19.08	27248.3	33.16	5786.46		19.08	11424.5	18011	33.16	28089.9	20794
19.09	105870	5556.28	197120		19.09	27295.9	33.18	6241.77		19.09	11690.9	18353.1	33.18	27932.1	21288
19.1	105873	5490.9	197272		19.1	26987.6	33.2	5812.4		19.1	11783.5	18857.2	33.2	27346.5	20984.8
19.11	105938	5533.58	197045		19.11	26987.5	33.22	5746.11		19.11	11735.9	18763.8	33.22	27735.5	21168.3
19.12	105812	5514.28	197283		19.12	27283.5	33.24	5779.44		19.12	12360.3	17669	33.24	27610.5	21178.7
19.13	105887	5577.72	197307		19.13	26537.6	33.26	5568.1		19.13	11365.7	18156.8	33.26	27445.7	21457.4
19.14	105880	5574.88	197244		19.14	26655	33.28	6086.16		19.14	11381.2	17733.2	33.28	27442.3	20921.3
19.15	105953	5485.99	197275		19.15	26245.1	33.3	5969.32		19.15	11344.6	18457.5	33.3	27343.6	21223
19.16	105787	5521.54	197208		19.16	26466.4	33.32	6270.73		19.16	11226	18509	33.32	27617.1	21036.9
19.17	105831	5536.26	197110		19.17	26925.9	33.34	6225.34		19.17	11654.6	18464	33.34	27872.5	20654.8
19.18	105849	5530.52	197324		19.18	26898.3	33.36	5656.64		19.18	11144	17640.2	33.36	27479.5	20894.6
19.19	105766	5495.65	197144		19.19	27037.6	33.38	5570.19		19.19	11641.1	18566.5	33.38	27476.6	21005.5
19.2	105839	5470.92	197100		19.2	26785.7	33.4	5443.81		19.2	12748.1	18950.2	33.4	27513.5	21213
19.21	105887	5504.55	197151		19.21	27204.4	33.42	5326.5		19.21	12322	18370.2	33.42	27637.7	20791.2
19.22	105805	5559.62	197133		19.22	26656	33.44	5573.91		19.22	12105.3	18595.9	33.44	27855	20941.3
19.23	105774	5527.33	197332		19.23	26349.5	33.46	5388.12		19.23	12612.1	17868.5	33.46	27150.2	21112.1
19.24	105818	5528.48	197436		19.24	27513.6	33.48	6143.95		19.24	12610.5	18095.4	33.48	27529.8	21164.1
19.25	105910	5476.95	197293		19.25	27124	33.5	5549.18		19.25	11997.5	18376.4	33.5	27775.3	21070.2
19.26	105760	5502.34	197354		19.26	27728.3	33.52	5650.04		19.26	11443.1	17902.5	33.52	27549	20821.6
19.27	105781	5477.52	197443		19.27	27382.7	33.54	5392.35		19.27	11302.2	18288.8	33.54	27825	21124.3
19.28	105824	5477.37	197364		19.28	26602.4	33.56	5554.63		19.28	12341.4	18261.9	33.56	27884.5	20943.1
19.29	105864	5511.03	197529		19.29	27090.5	33.58	5545.12		19.29	11269.6	18406.2	33.58	27640.6	21137.7
19.3	105958	5546.58	197690		19.3	26668.9	33.6	5607.68		19.3	12062.6	18304.4	33.6	27337.5	21073.7
19.31	106014	5534.39	197493		19.31	26131.4	33.62	5764.88		19.31	11831.6	18494.9	33.62	27394.2	20782.8
19.32	105943	5509.62	197810		19.32	27635.9	33.64	5679.89		19.32	11690.9	17943.2	33.64	27357.3	20629.4
19.33	105756	5570.42	197876		19.33	26960.1	33.66	6024.21		19.33	11570.9	18987.6	33.66	27765.4	21084.8
19.34	105878	5614.62	197833		19.34	27636.2	33.68	5851.64		19.34	11803.9	18564.4	33.68	27339.2	21101.5
19.35	105981	5619.91	198223		19.35	27050.1	33.7	5672.92		19.35	11652.1	18593.2	33.7	27259.5	20868.5
19.36	106076	5643.41	198352		19.36	26036.3	33.72	5506.62		19.36	11970.8	18378.2	33.72	27279.2	20886.3
19.37	105994	5653.35	198641		19.37	26737.1	33.74	5535.58		19.37	11161.7	18042.8	33.74	27810.7	20899.1
19.38	106046	5694.89	198713		19.38	27313.5	33.76	5427.43		19.38	11340.3	18665.9	33.76	27558.3	20855.7
19.39	106100	5690.01	199010		19.39	26695.1	33.78	5331.9		19.39	11743	18505	33.78	27538.8	20838
19.4	106253	5855.28	199223		19.4	26687.3	33.8	5442.74		19.4	12517.5	18058.4	33.8	27838.8	21217.5
19.41	106307	5868.28	199809		19.41	26479.2	33.82	5185.22		19.41	12179.5	18559.9	33.82	27146.7	20633.9
19.42	106422	5969.66	199461		19.42	27132.4	33.84	5467.23		19.42	11870.8	18711.2	33.84	27296.1	20871.9
19.43	106688	6073.65	199796		19.43	27370.7	33.86	5484.17		19.43	12268.6	18550.1	33.86	26848	20664.2
19.44	106893	6151.11	199992		19.44	27327.7	33.88	5170.22		19.44	12154.7	18280.1	33.88	27511.5	20622.2
19.45	107213	6317.36	200200		19.45	26831.1	33.9	5429.57		19.45	11595.1	18490.7	33.9	26783	20780.5
19.46	107263	6514.45	199975		19.46	26956	33.92	5540.25		19.46	11559	18909.4	33.92	27481.3	21193.1
19.47	107756	6625.83	200058		19.47	27367.7	33.94	4924.92		19.47	11673	18483.6	33.94	27283.5	21019.4
19.48	108054	6895.47	200329		19.48	27394.2	33.96	5467.31		19.48	11873.3	18763.9	33.96	27093.7	20486.4
19.49	108580	7131.35	200390		19.49	26711.9	33.98	5468.35		19.49	12187.5	18412	33.98	27334.9	21158.8
19.5	109034	7278.07	200620		19.5	27895	34	5167.22		19.5	11749.7	18222	34	27116.3	20897.9
19.51	109435	7466.67	200624		19.51	27671.9	34.02	5332.07		19.51	11888.1	18212.4	34.02	27037.4	20731.6
19.52	110005	7779.56	200250		19.52	27133.8	34.04	5097.12		19.52	12244	17992.9	34.04	27432.2	20854.3
19.53	110623	7885.24	200060		19.53	27597	34.06	5517.56		19.53	12006.6	18079.8	34.06	27083.9	20531.5
19.54	111029	7837.25	199984		19.54	27174.7	34.08	5414.6		19.54	11841.1	19063.4	34.08	27221.9	20673.4
19.55	111056	7535.66	199945		19.55	27524.1	34.1	5839.34		19.55	11431.3	18338.2	34.1	27033.4	20591.8
19.56	110977	7433.76	199209		19.56	27682.3	34.12	5783.65		19.56	12060.8	17759.9	34.12	27342.9	20813.9
19.57	110856	6907.98	199412		19.57	27306.7	34.14	5534.34		19.57	11992.2	17808.1	34.14	27447.1	20649.7
19.58	110217	6611.04	198770		19.58	27139.1	34.16	5315.01		19.58	12125.6	19334.3	34.16	27172.5	20893.3
19.59	109686	6495.89	198590		19.59	27360.7	34.18	5509.23		19.59	12252.3	18760.1	34.18	27225.9	20928
19.6	108964	6244.68	198700		19.6	27311.6	34.2	5108.67		19.6	12273.7	18553.3	34.2	27035.4	20876
19.61	108453	6040.58	198242		19.61	28207.3	34.22	5490.59		19.61	13063.8	18501.6	34.22	27523.9	20885.3
19.62	107888	5817.2	198130		19.62	27079.1	34.24	5721.51		19.62	11663.4	19117.6	34.24	27208.2	21029.6
19.63	107489	5712.25	197643		19.63	27749.7	34.26	5316.91		19.63	12560.8	18634.9	34.26	27291.5	20906.5
19.64	106819	5604.01	198062		19.64	27277.6	34.28	5096.9		19.64	11678.2	18439	34.28	27365.8	20262.9
19.65	106460	5544.04	197546		19.65	27376.9	34.3	5408.98		19.65	12159.9	18410.8	34.3	27119.7	20648.6
19.66	106247	5526	197427		19.66	27190.6	34.32	5185.89		19.66	12639.8	18580.3	34.32	27510.6	20977.3
19.67	106081	5464.39	197351		19.67	27919.1	34.34	5336.38		19.67	12591.6	18184.6	34.34	27264.6	20263.5
19.68	105975	5490.42	197313		19.68	27346.7	34.36	5171.16		19.68	12356.5	18232.6	34.36	27482.6	20387.3
19.69	105921	5446.78	197180		19.69	27349.7	34.38	5303.76		19.69	11918.2	18553.6	34.38	26598.3	20805.5
19.7	106057	5510.43	197179		19.7	27873.3	34.4	5604.82		19.7	12088.1	19045.2	34.4	26934.9	20925.4
19.71	105941	5480.16	197323		19.71	27680.5	34.42	4882.75		19.71	11742.5	18452.9	34.42	27087.8	20808.3
19.72	105937	5511.34	197192		19.72	27054.4	34.44	4801.27		19.72	12111.9	18668.7	34.44	26870.3	20753.4
19.73	105878	5433.66	196957		19.73	27872.9	34.46	5082.16		19.73	11769.2	19583.4	34.46	26916.6	20833.9
19.74	105810	5480.35	196970		19.74	27472.8	34.48	5110.11		19.74	12068.5	18926.1	34.48	26948.7	20557.6
19.75	105958	5457.12	196980		19.75	26696.6	34.5	5183.47		19.75	12412.1	19050	34.5	26889.3	21025.9
19.76	105833	5461.94	196862		19.76	27402.2	34.52	5346.45		19.76	11928.9	18577.1	34.52	26970.3	20432
19.77	105823	5455.1	196847		19.77	26456.6	34.54	5581.25		19.77	11912	18526.4	34.54	27034.8	20874
19.78	105823	5445.43	196823		19.78	26917.2	34.56	5315.25		19.78	11795.5	18237.4	34.56	27122.6	20125.2
19.79	105881	5445.34	196831		19.79	27191	34.58	5516.42		19.79	12749.1	18382.7	34.58	27068.7	20443.2
19.8	105766	5482.24	196908		19.8	27056.6	34.6	5602.55		19.8	11850.3	19311.5	34.6	26921.1	20085.9
19.81	105880	5454.31	196897		19.81	25954.5	34.62	5185.8		19.81	12480.8	18529.2	34.62	26983.8	20500.3
19.82	105694	5477.65	196824		19.82	27184.4	34.64	5025.66		19.82	12428.6	18511.7	34.64	26955.6	20475.2
19.83	105841	5447.08	196905		19.83	26847.1	34.66	5767.31		19.83	12161.7	18597.5	34.66	27129.4	20021.7
19.84	105769	5498.4	196947		19.84	27410.5	34.68	5046.53		19.84	11968	18664.1	34.68	27065.8	20368.4
19.85	105787	5455.68	196777		19.85	27381.4	34.7	4826.5		19.85	12677.6	18418.9	34.7	27020.9	20691.6
19.86	105682	5457.07	196906		19.86	27400.8	34.72	5245.55		19.86	11873.6	18305.2	34.72	27159.6	20539.9
19.87	105973	5449.26	197060		19.87	26998.5	34.74	5182.67		19.87	12403.9	18461	34.74	26631.4	20640.2
19.88	105759	5474.42	196978		19.88	26291.9	34.76	5187.03		19.88	11774.2	18686.3	34.76	26867.9	20342.7
19.89	105820	5429.9	196996		19.89	27037.7	34.78	4913.63		19.89	11931.2	19046.3	34.78	27169.2	20538.7
19.9	105618	5426.15	196753		19.9	27744.3	34.8	5597.56		19.9	12532.7	18793.3	34.8	26850.8	20426.5
19.91	105762	5451.75	196601		19.91	27090.9	34.82	5130.86		19.91	12306.5	19335.7	34.82	27349.8	20317.6
19.92	105778	5470.99	196941		19.92	27863.8	34.84	4975.12		19.92	12134.9	17951.3	34.84	27389.9	20724.6
19.93	105894	5422.27	196899		19.93	28019.2	34.86	4962.24		19.93	12618.3	19240.9	34.86	27199.5	20375
19.94	105850	5434.28	196971		19.94	27804.2	34.88	5090.49		19.94	12224.7	18633.7	34.88	27253	20617.1
19.95	105768	5437.92	196644		19.95	27043.4	34.9	4884.08		19.95	11410.4	18617.4	34.9	27385.9	20898.2
19.96	105647	5434.88	196870		19.96	26796.9	34.92	5072.45		19.96	12931.9	19175.2	34.92	27027.5	20516.2
19.97	105743	5445.49	196924		19.97	26823.8	34.94	5101.54		19.97	12309	18520.9	34.94	27019	20609
19.98	105717	5429.55	196947		19.98	27326	34.96	5181.71		19.98	11571.4	19136	34.96	27041.7	20610.5
19.99	105752	5433.8	196641		19.99	27192.8	34.98	4942.4		19.99	12436.6	19402.8	34.98	27069.6	20574.3
20	105794	5418.24	196700		20	26738	35	5026.43		20	12674.5	18965.9	35	26622.3	20527.1
20.01	105683	5505.91	196727		20.01	27607.6	35.02	5210.28		20.01	12378.9	19388.9	35.02	26913.8	20325.4
20.02	105766	5433.95	196927		20.02	27715.9	35.04	4789.82		20.02	11863.7	18906.8	35.04	27263.7	20708.8
20.03	105762	5453.75	196871		20.03	26977.1	35.06	4917.73		20.03	12438	18845.7	35.06	27225.2	20247.3
20.04	105708	5481.13	196965		20.04	26982.7	35.08	5070.84		20.04	12520	18662.4	35.08	26977	20412
20.05	105669	5421.47	196728		20.05	26703.6	35.1	5082.83		20.05	12054.7	19456.2	35.1	26853.2	20264.3
20.06	105808	5410.46	196712		20.06	26708.2	35.12	5253.53		20.06	12528.6	18506.2	35.12	26491.6	20038.4
20.07	105826	5438.78	196879		20.07	27027.9	35.14	4906.89		20.07	13148.8	18217	35.14	26685.7	20136.8
20.08	105572	5421.2	196748		20.08	27800.2	35.16	5096.61		20.08	12676.2	19870.1	35.16	26978.8	20504.8
20.09	105735	5441.04	196942		20.09	27515.3	35.18	5018.72		20.09	12948.4	18255.6	35.18	26632.1	20451.4
20.1	105711	5382.88	196641		20.1	27214.2	35.2	5140.09		20.1	11681.9	18515.8	35.2	26983.6	20376.2
20.11	105656	5448.1	196785		20.11	27727.5	35.22	5371.3		20.11	12228.1	20164.6	35.22	27147.2	20486.9
20.12	105721	5441.13	196879		20.12	27463.7	35.24	4681.19		20.12	12105	19929	35.24	27202.7	20256.7
20.13	105704	5424.53	196679		20.13	28015.1	35.26	5041.49		20.13	12641.2	19205.1	35.26	26797.2	20336.6
20.14	105819	5444.03	196669		20.14	27522.6	35.28	4954.13		20.14	12946.1	18329.8	35.28	27022.4	20366.5
20.15	105855	5394.38	196850		20.15	26849.7	35.3	4832.11		20.15	12512.8	18474.6	35.3	26828.7	20202.9
20.16	105640	5424.54	196867		20.16	27270.5	35.32	4420.35		20.16	11958.7	19242	35.32	26645.8	20424.7
20.17	105765	5405.02	196723		20.17	27036.9	35.34	5293.28		20.17	11925.3	18933.5	35.34	27057.3	20332.6
20.18	105773	5384.17	196645		20.18	27713.3	35.36	5072.58		20.18	12112.8	19156.6	35.36	26700.1	20290.4
20.19	105663	5394.45	196708		20.19	27979.9	35.38	4637.52		20.19	11999.8	18873.8	35.38	26725.1	20148.6
20.2	105769	5454.9	196766		20.2	27081.6	35.4	4790.95		20.2	12515.2	18717.8	35.4	26678.6	20258.4
20.21	106015	5406.56	196745		20.21	26923.3	35.42	4950.89		20.21	12632.8	19181.6	35.42	26775.6	20161.4
20.22	105752	5446.48	196689		20.22	26710.5	35.44	4703.93		20.22	12760.8	18581.7	35.44	26593.1	20398.6
20.23	105726	5410.44	196832		20.23	26387.6	35.46	4785.33		20.23	13139.9	19408.2	35.46	27045.9	20348
20.24	105865	5387.22	196747		20.24	27815.8	35.48	4949.49		20.24	12187.4	19083.3	35.48	26932.1	20465.3
20.25	105813	5376.74	196733		20.25	27411.2	35.5	4611.35		20.25	12317.8	19068.4	35.5	26519.6	20399.9
20.26	105656	5394.13	196607		20.26	27561.2	35.52	4855.67		20.26	11894.6	18888.9	35.52	26723.2	20001.6
20.27	105672	5412.98	196590		20.27	27647.1	35.54	4928.3		20.27	11848.9	19254.6	35.54	26509	20204.5
20.28	105957	5429.11	196721		20.28	27510.5	35.56	4801.68		20.28	12266	18689.5	35.56	26619.7	19985.3
20.29	105792	5443.32	196613		20.29	27597.5	35.58	4864.32		20.29	12373.3	18856.8	35.58	26991.8	20568.3
20.3	105753	5399.17	196747		20.3	27376.1	35.6	4828.14		20.3	13059.8	19171.8	35.6	26683.9	20333.4
20.31	105642	5410.19	196730		20.31	27761.7	35.62	4721.74		20.31	12315.6	19095.6	35.62	26677.4	20387.3
20.32	105688	5389.41	196727		20.32	28228.3	35.64	4840.95		20.32	12859.9	19246.8	35.64	26701.8	20255.8
20.33	105665	5435.51	196678		20.33	27592.2	35.66	4740.37		20.33	13039.8	19184.2	35.66	26887.4	20408.8
20.34	105736	5421.22	196608		20.34	27467.3	35.68	4835.39		20.34	12350.9	19770.7	35.68	26912.5	20255.7
20.35	105640	5463.5	196696		20.35	28508.3	35.7	4642.39		20.35	12799.5	19796.9	35.7	26499.4	20230.2
20.36	105650	5450.28	196562		20.36	26960.1	35.72	4692.04		20.36	12838.9	19513.5	35.72	26643.7	20373.7
20.37	105777	5374.03	196635		20.37	26947.8	35.74	5039.6		20.37	12909.3	18923	35.74	26570.5	20363.7
20.38	105801	5381.96	196680		20.38	28067.4	35.76	4783.64		20.38	12755.4	19841.9	35.76	26786.4	20321.4
20.39	105919	5396.37	196806		20.39	28322.9	35.78	4755.47		20.39	13110.1	19533.6	35.78	27177.3	20019.7
20.4	105845	5405.27	196745		20.4	28380.2	35.8	5084.51		20.4	13258.9	19508.1	35.8	26692.9	20375
20.41	105805	5359.17	196683		20.41	27889.3	35.82	4398.12		20.41	12122.6	19477.4	35.82	26891.6	20165.3
20.42	105569	5414.98	196575		20.42	27331.3	35.84	4616.51		20.42	12804.5	19042.9	35.84	26492.2	20251.1
20.43	105799	5385.37	196762		20.43	27833.1	35.86	4382.58		20.43	13183.3	19683.4	35.86	26627.2	20026.2
20.44	105841	5411.7	196807		20.44	27498.8	35.88	4871.11		20.44	12711.3	18119.1	35.88	26428	19919.4
20.45	105627	5348.05	196602		20.45	28493.9	35.9	4966.35		20.45	12993.6	18798.6	35.9	27058	19963.7
20.46	105748	5375.74	196735		20.46	26960.7	35.92	4479.09		20.46	12821	19605.6	35.92	26626.4	19825.6
20.47	105821	5385.88	196626		20.47	27515.3	35.94	4555.79		20.47	13453.8	19111.7	35.94	26968	20195.2
20.48	105810	5391.8	196633		20.48	27442.1	35.96	4658.13		20.48	12595.2	19137.6	35.96	26752.8	19861.2
20.49	105699	5413.19	196603		20.49	27006.1	35.98	4799.75		20.49	12420	19133.7	35.98	26333.1	20259.5
20.5	105682	5455.97	196612		20.5	27187.8	36	4820.02		20.5	12467.9	19954.4	36	26589.3	20165.7
20.51	105708	5395.32	196725		20.51	28526.3	36.02	4921.46		20.51	12070.2	19743.7	36.02	26636.4	20270.9
20.52	105723	5396.92	196764		20.52	27090.3	36.04	5163.61		20.52	12805	19264.7	36.04	26394.3	20297.2
20.53	105742	5421.52	196709		20.53	27572.8	36.06	4796.66		20.53	13117.2	19651.8	36.06	26883.8	20269.5
20.54	105704	5394.02	196686		20.54	27515.6	36.08	4536.54		20.54	12972.9	19865.4	36.08	26824.8	20282
20.55	105651	5373.3	196529		20.55	27255.4	36.1	4540.72		20.55	12368.9	19547.3	36.1	26594.5	20240.5
20.56	105695	5424.24	196475		20.56	27264	36.12	4833.19		20.56	12955.7	19509.4	36.12	26839.4	20001.1
20.57	105764	5381.21	196705		20.57	27830.3	36.14	4336.88		20.57	12779.7	19694.3	36.14	26606.9	20473
20.58	105727	5419.6	196737		20.58	27734.4	36.16	4682.91		20.58	12518	19590.2	36.16	26752.9	19786.9
20.59	105733	5375.78	196568		20.59	27709.2	36.18	4682.06		20.59	12966.2	19577.3	36.18	26683.6	20266.6
20.6	105693	5414.44	196658		20.6	27416.8	36.2	4747.51		20.6	13003.9	19966	36.2	26458.1	19824.6
20.61	105831	5408.12	196600		20.61	27297	36.22	4685.57		20.61	12995.5	18985.5	36.22	26754	20435.5
20.62	105738	5364.5	196735		20.62	27690.8	36.24	4799.11		20.62	12583.7	19124.7	36.24	26807.8	20051.7
20.63	105881	5380	196695		20.63	27270.6	36.26	4695.6		20.63	13349.1	19027.5	36.26	26265.4	20345.9
20.64	105795	5350.71	196759		20.64	27207	36.28	4464.7		20.64	13772.1	19482.6	36.28	26590.4	20241.4
20.65	105855	5349.05	196765		20.65	27185.9	36.3	4614.96		20.65	12653.6	19663.3	36.3	26744.2	19789.5
20.66	105756	5387.35	196429		20.66	28286	36.32	4452.5		20.66	12835.9	19091.6	36.32	26904.5	19952.1
20.67	105916	5412.02	196705		20.67	28323.2	36.34	4693.88		20.67	13860.2	19168.2	36.34	26676.1	19928.2
20.68	105771	5376.59	196737		20.68	27589	36.36	4760.34		20.68	13180.8	18944.6	36.36	26384	20355.5
20.69	105676	5414.31	196554		20.69	27744.3	36.38	4583.06		20.69	12973.7	19048.3	36.38	26466.2	19920.6
20.7	105594	5414.85	196532		20.7	27262.5	36.4	4721.3		20.7	13219	19723.9	36.4	26506.9	19840.4
20.71	105668	5356.4	196659		20.71	27972.6	36.42	4466.54		20.71	12913	19491.6	36.42	26467.9	20302.6
20.72	105613	5385.33	196619		20.72	28497.6	36.44	4630.6		20.72	12908.4	19342.1	36.44	26471.1	19662.2
20.73	105759	5363	196707		20.73	27852.1	36.46	4608.09		20.73	12571	19210	36.46	26601.4	19952.7
20.74	105682	5386.88	196593		20.74	27201.3	36.48	4675.52		20.74	12555	19566.4	36.48	26047.1	20243.8
20.75	105735	5417.93	196765		20.75	27512.6	36.5	4829.37		20.75	12886	20111.4	36.5	26809	20151.8
20.76	105784	5354.58	196829		20.76	27488.5	36.52	4508.82		20.76	13342.8	19593	36.52	25993	20506.3
20.77	105802	5390.87	196731		20.77	28553.6	36.54	4870.19		20.77	13951.6	19296.1	36.54	26779	20152.3
20.78	105773	5424.16	196678		20.78	27924.7	36.56	4720.08		20.78	13062	19840.5	36.56	26210.6	19894.3
20.79	105660	5380.12	196654		20.79	27432	36.58	4751.23		20.79	12305.1	19326.6	36.58	26034	19815.1
20.8	105525	5409.8	196801		20.8	27882.2	36.6	4952.8		20.8	13483	19354.7	36.6	26666.6	19999.1
20.81	105790	5452.25	196618		20.81	28236.7	36.62	4729.75		20.81	12826.8	19758.9	36.62	26379.9	19785.5
20.82	105557	5397.89	196812		20.82	27538.8	36.64	4831.31		20.82	12921.9	20051.2	36.64	26546.6	19783.8
20.83	105761	5363.62	196795		20.83	27601.7	36.66	4513.59		20.83	13215.7	19810.6	36.66	26136.3	19783.1
20.84	105778	5375.79	196588		20.84	26996.6	36.68	4476.81		20.84	13179.4	19568.2	36.68	26586.1	20086
20.85	105801	5421.29	196506		20.85	26819.6	36.7	4970.84		20.85	14737.8	19628.8	36.7	26507.6	19883
20.86	105800	5369.08	196747		20.86	27946.8	36.72	4910.4		20.86	14114.9	20086.1	36.72	26863.9	19839.7
20.87	105708	5375.44	196753		20.87	27714.4	36.74	4983.01		20.87	12749.6	20094.8	36.74	26747.6	20093.7
20.88	105835	5348.27	196630		20.88	27744.9	36.76	4957.64		20.88	12961.2	19903.2	36.76	26717.6	20158.4
20.89	105875	5362.67	196761		20.89	28074.1	36.78	4213.65		20.89	12145.2	18970.9	36.78	26501.6	20033.8
20.9	105774	5365.13	196823		20.9	27915.2	36.8	4580.27		20.9	12728.6	19652.2	36.8	26342.7	20283.6
20.91	105765	5405.42	196658		20.91	27164.3	36.82	4716.66		20.91	13095.3	19567.2	36.82	25984.9	19526
20.92	105801	5419.26	196478		20.92	27783.2	36.84	4752.63		20.92	12847.2	19180	36.84	26376.5	19693.3
20.93	105741	5359.05	196563		20.93	27271.6	36.86	4446.52		20.93	13588.6	20074.9	36.86	26747.4	19598.5
20.94	105633	5369.23	196689		20.94	27800	36.88	4446.04		20.94	13697.8	19702.9	36.88	26378.1	20033.7
20.95	105714	5357.47	196701		20.95	27283.3	36.9	4280.2		20.95	13193	19615.2	36.9	26174.4	19760.2
20.96	105662	5404.1	196883		20.96	27579.7	36.92	4320.72		20.96	14147.4	20127.6	36.92	26540.7	19680.4
20.97	105635	5407.87	196738		20.97	27505.6	36.94	4499.45		20.97	13331.2	20288.4	36.94	26545.2	19368.5
20.98	105602	5419.42	196542		20.98	27082.3	36.96	4828.92		20.98	13807.2	20208.7	36.96	26460.2	19912.5
20.99	105713	5368.63	196709		20.99	27291.3	36.98	4831.07		20.99	13274.4	19786.6	36.98	26592	20092.1
21	105632	5395.44	196701		21	27581	37	4779.17		21	13943.9	20195.7	37	26379.1	20174.3
21.01	105780	5409.11	196725		21.01	28062.4	37.02	4748.56		21.01	13205.7	20005.3	37.02	26248.6	20055.1
21.02	105756	5396.17	196676		21.02	28159.9	37.04	4624.06		21.02	13327.8	19710.9	37.04	26560.7	19797
21.03	105690	5400.06	196599		21.03	27590.7	37.06	4304.35		21.03	13269.6	19526.7	37.06	26322.9	19589.2
21.04	105666	5369.85	196733		21.04	27328.8	37.08	4559.83		21.04	13480.5	19541.4	37.08	26434.3	19939.3
21.05	105694	5373.96	196751		21.05	28223.2	37.1	4565.6		21.05	13012	19640.9	37.1	26353.9	20130.5
21.06	105749	5377.54	196602		21.06	27859.2	37.12	4398.39		21.06	13840.3	19891.2	37.12	26215	19774.6
21.07	105729	5369.66	196849		21.07	28210	37.14	4775.29		21.07	13757.4	20127	37.14	26536.8	19991.7
21.08	105775	5383.09	196618		21.08	27325	37.16	4842.65		21.08	13895.9	20307.9	37.16	26453.9	19563.8
21.09	105732	5376.81	196550		21.09	27711	37.18	4175.03		21.09	13248.8	19973.2	37.18	26039.3	19620.6
21.1	105713	5386.65	196809		21.1	27911.8	37.2	4252.68		21.1	13089.6	19989.8	37.2	26283.1	19712.7
21.11	105672	5351.59	196759		21.11	27358.7	37.22	4470.32		21.11	13274.7	19830.4	37.22	26322.5	20025.2
21.12	105841	5347.79	196807		21.12	27869.5	37.24	4668.16		21.12	13152.8	20582.5	37.24	26501.5	19936.7
21.13	105642	5368.89	196719		21.13	28155.4	37.26	4357.1		21.13	14214.4	19868.5	37.26	26468.7	20054.1
21.14	105716	5384.98	196666		21.14	28420.2	37.28	4225.58		21.14	13042.7	19731	37.28	26689.8	19815.2
21.15	105678	5412.57	196659		21.15	27944.4	37.3	4489.76		21.15	13736.2	19747.5	37.3	26586.9	20239.3
21.16	105613	5390.44	196679		21.16	27484.6	37.32	4401.23		21.16	12861.7	20845.8	37.32	26175.6	19518.9
21.17	105669	5368.33	196513		21.17	27334.9	37.34	4821.62		21.17	13568.3	20251	37.34	26275.1	19782.6
21.18	105746	5434.06	196660		21.18	27205	37.36	4667.98		21.18	14125.3	20249.7	37.36	26219.7	19871.6
21.19	105755	5362.96	196642		21.19	27233.9	37.38	4561.57		21.19	13941.9	20414.2	37.38	26543.1	20025.7
21.2	105782	5397.17	196848		21.2	27766.6	37.4	4498.97		21.2	13761.2	20404.1	37.4	26207.7	19856.5
21.21	105663	5423.37	196847		21.21	26997.5	37.42	4518.03		21.21	13327.2	20257.6	37.42	26154.1	19556.9
21.22	105750	5382.6	196755		21.22	27399.6	37.44	4401.56		21.22	13565.8	19149.3	37.44	26228	20004.8
21.23	105803	5363.67	196690		21.23	27240.7	37.46	4614.52		21.23	13059.8	19794	37.46	26404.8	20076.3
21.24	105638	5436.45	196547		21.24	27908	37.48	4284.35		21.24	14017.1	20126.3	37.48	26200.5	19805
21.25	105777	5371.05	196737		21.25	27831.8	37.5	4245.3		21.25	12662.8	20386.2	37.5	26202.1	20028.7
21.26	105687	5384.22	196707		21.26	28332.1	37.52	4485.4		21.26	13339.7	20541.8	37.52	26343.4	19773.7
21.27	105738	5407.87	196632		21.27	27339.3	37.54	4444.2		21.27	13982.6	20912.8	37.54	26406.1	19673.4
21.28	105628	5343.72	196482		21.28	27551.8	37.56	4347.57		21.28	13771.5	19853.4	37.56	26070.3	19695.2
21.29	105557	5361.6	196567		21.29	27667.8	37.58	4516.82		21.29	14160.7	19593.8	37.58	26230.8	19665
21.3	105703	5388.9	196717		21.3	27478.2	37.6	4264.58		21.3	14362.3	20107.2	37.6	26225.2	19568.1
21.31	105709	5410.87	196806		21.31	27720.2	37.62	4528.25		21.31	13813.6	19770.4	37.62	26310.6	19740.6
21.32	105629	5404.8	196799		21.32	28065.1	37.64	4349.59		21.32	13058.8	20088.6	37.64	26072.5	19688.2
21.33	105763	5393.15	196734		21.33	28067.1	37.66	4619.98		21.33	14215.7	20398.2	37.66	26539.5	19639.2
21.34	105596	5410.26	196741		21.34	27395.6	37.68	4375.54		21.34	14536.9	19638.8	37.68	26111.7	19920.5
21.35	105835	5353.17	196755		21.35	27350.9	37.7	4210.48		21.35	14112.8	20052.9	37.7	26391.1	19603.3
21.36	105760	5364.52	196706		21.36	28323.6	37.72	4334.37		21.36	14232	19730.2	37.72	26413.3	19566.4
21.37	105783	5386.64	196749		21.37	28050.4	37.74	4214.95		21.37	14263.9	20058.1	37.74	26314.8	19964.8
21.38	105922	5409.39	196766		21.38	28257.8	37.76	4607.6		21.38	13596.1	20577.2	37.76	26227.5	19997.6
21.39	105718	5363.23	196703		21.39	27816.3	37.78	4305		21.39	14439.6	20264.4	37.78	26055.1	19644.2
21.4	105774	5410.54	196625		21.4	27346.5	37.8	4777.8		21.4	14178.3	20572.8	37.8	26006.4	19532.7
21.41	105725	5399.16	196674		21.41	28384.5	37.82	4215.68		21.41	13827.3	20204.5	37.82	26025.1	19748.8
21.42	105851	5378.24	196596		21.42	27647.8	37.84	4172.92		21.42	13475.1	19745	37.84	26139.2	19872.2
21.43	105713	5428.39	196948		21.43	28088.1	37.86	4139.5		21.43	13900.7	20447.9	37.86	26015.1	20066.4
21.44	105748	5435.37	196798		21.44	27563.3	37.88	4104.73		21.44	14178.2	20421.8	37.88	26424	19455.9
21.45	105787	5393.22	196569		21.45	27855.2	37.9	3922.74		21.45	14007.6	19986.2	37.9	26021.4	19857
21.46	105807	5408.75	196707		21.46	27595.6	37.92	4257.7		21.46	13423.7	20166.9	37.92	26201.3	19664.6
21.47	105786	5455.61	196818		21.47	27077	37.94	4442.89		21.47	13137.8	19875.1	37.94	26067.4	19164.5
21.48	106034	5425.89	196938		21.48	27969	37.96	4952.95		21.48	14232.1	19551.5	37.96	26373.3	19504.2
21.49	105927	5389.1	196726		21.49	28213.2	37.98	4597.97		21.49	13777	20174.3	37.98	26310.4	19818.4
21.5	105723	5379.31	196765		21.5	28228.7	38	4245.68		21.5	13812.6	20298.2	38	26404.9	19698.9
21.51	105756	5373.12	196710		21.51	28213.6	38.02	4393.19		21.51	14771.5	19789.3	38.02	26057.9	19840
21.52	105847	5372.32	196630		21.52	28083.8	38.04	4116.99		21.52	13913.2	20217.7	38.04	26381	19356.3
21.53	105712	5368.09	196781		21.53	28510.6	38.06	4195.01		21.53	14133.2	19246.4	38.06	26400.2	19698.1
21.54	105869	5393.32	197009		21.54	28688.1	38.08	4276.41		21.54	13950.9	20011.9	38.08	26303.7	19421.2
21.55	105813	5394.93	196738		21.55	28201.7	38.1	4430.99		21.55	13569	20370.9	38.1	26385.1	19865.8
21.56	105517	5412.76	196835		21.56	27492.8	38.12	4422.75		21.56	13952	20603.6	38.12	26594.4	19838
21.57	105577	5388.13	196943		21.57	27397.5	38.14	4485.94		21.57	14434.7	20221.1	38.14	26409.4	19645.5
21.58	105772	5374.71	197012		21.58	27642.3	38.16	4282.4		21.58	12988.4	20653.2	38.16	25987.6	19949.5
21.59	105707	5412.37	196994		21.59	28484.2	38.18	4120.3		21.59	13943.2	19699.6	38.18	26132.9	19646.5
21.6	105708	5410.55	196763		21.6	27731.6	38.2	3867.41		21.6	13690.1	20478	38.2	26036.6	19676.8
21.61	105795	5396.13	196755		21.61	28461.3	38.22	4360.79		21.61	14009.6	20233.7	38.22	26310.6	19631.4
21.62	105859	5350.81	196725		21.62	28059.8	38.24	4138.78		21.62	14154.1	20311.4	38.24	26035.7	19549.1
21.63	105745	5401.23	196831		21.63	27988	38.26	4848.15		21.63	14534.2	19929.4	38.26	26245.3	19874.5
21.64	105857	5392.5	196777		21.64	28417	38.28	4295.68		21.64	14071.3	19515.7	38.28	26186	19596.7
21.65	105706	5406.27	196781		21.65	27733.6	38.3	4286.81		21.65	14158	19608.8	38.3	26245.8	19492.4
21.66	105709	5397.35	196955		21.66	27721.9	38.32	4062.82		21.66	13786.4	20985.1	38.32	26266.3	19737.8
21.67	105825	5406.91	196920		21.67	28100.5	38.34	4388.63		21.67	13531.2	20230.6	38.34	25996.1	19608.6
21.68	105731	5397.17	197128		21.68	28287.8	38.36	4403.37		21.68	14072.9	19967.6	38.36	26217.4	19638.9
21.69	105563	5448.47	196847		21.69	28352.7	38.38	4523.51		21.69	14023	20272.9	38.38	25975.3	19923.8
21.7	105823	5446.53	196654		21.7	28245.6	38.4	4270.15		21.7	14882.4	20439.1	38.4	26142.6	19433.3
21.71	105822	5416.68	196964		21.71	28366.5	38.42	4450.61		21.71	14133.5	20703.7	38.42	26148.1	19840.6
21.72	105623	5428.48	196988		21.72	27561	38.44	4139.53		21.72	13902	21173.2	38.44	26030.7	19672.8
21.73	105584	5397.91	196901		21.73	27353.4	38.46	4241.32		21.73	14142.5	20698.7	38.46	26027.5	19483.4
21.74	105666	5407.05	196988		21.74	28569.8	38.48	4157.21		21.74	14569.6	19913.9	38.48	25837.5	19636.6
21.75	105720	5417.12	197000		21.75	27627.2	38.5	4216.9		21.75	14149.4	20930.1	38.5	26011.1	19365.8
21.76	105616	5374.51	196872		21.76	27854.3	38.52	4259.97		21.76	14030.3	19971.5	38.52	26294.5	19545.1
21.77	105803	5397.91	197093		21.77	28422.6	38.54	4565.2		21.77	14319.4	20246.2	38.54	26136.2	19676.8
21.78	105710	5440.26	196914		21.78	28752.8	38.56	4154.38		21.78	13807.8	20328.9	38.56	26047.4	19476.9
21.79	105845	5367.88	196931		21.79	27452.7	38.58	4134.89		21.79	14335.5	20883.8	38.58	26590.5	19465.9
21.8	105699	5400.69	197061		21.8	28128.7	38.6	4212.11		21.8	13916.1	19653.7	38.6	26030.7	19449.5
21.81	105890	5401.29	197141		21.81	27932	38.62	4483.15		21.81	14287	20425.6	38.62	26081.9	19333.3
21.82	105777	5377.74	197043		21.82	27343.8	38.64	4000.68		21.82	14062.8	20919.6	38.64	26007.4	19317.4
21.83	105969	5380.68	197183		21.83	28314.6	38.66	4348.57		21.83	14866.3	20413.7	38.66	26044.2	19564
21.84	105778	5384.73	197045		21.84	28553.2	38.68	4427.21		21.84	14766.6	21150.7	38.68	25953.2	19814.7
21.85	105889	5392.78	197112		21.85	27119.9	38.7	4282.95		21.85	14632	21108.7	38.7	26346.9	19885.5
21.86	105908	5413.25	197452		21.86	27508.2	38.72	4534.03		21.86	14333.1	20422	38.72	25994.3	19648.4
21.87	105897	5453.45	197387		21.87	27280.1	38.74	4372.37		21.87	14544	19804	38.74	25917.7	19524.5
21.88	105787	5413.41	197298		21.88	27954.8	38.76	4583.91		21.88	14459.2	20599.7	38.76	26083.4	19860.9
21.89	105808	5473.98	197360		21.89	28081.5	38.78	4075.02		21.89	14944.5	21242.3	38.78	26536.1	19433.3
21.9	105863	5470.98	197447		21.9	27375.9	38.8	4141.46		21.9	13990.4	20506.3	38.8	26005.3	19590.4
21.91	105837	5482.39	197244		21.91	28343.4	38.82	4018.61		21.91	14496.8	20757.4	38.82	25923.8	19829.1
21.92	105859	5455.1	197802		21.92	28260	38.84	4013.44		21.92	14806.7	20161.9	38.84	26114.6	19872.8
21.93	105781	5451.69	197719		21.93	27629.4	38.86	4642.61		21.93	14403.3	19953	38.86	25849.4	19568.9
21.94	105898	5459.27	197839		21.94	28568.9	38.88	4459.5		21.94	14102.4	19763.2	38.88	25912.5	19368.8
21.95	105873	5429.89	198257		21.95	28720	38.9	4343.21		21.95	14972.6	20866.2	38.9	26074.4	19576.8
21.96	106064	5521.44	198233		21.96	28399	38.92	4475.52		21.96	14136.2	21257.2	38.92	26251	19580.4
21.97	106000	5502.91	198322		21.97	28811	38.94	4578.93		21.97	14136.4	19647.5	38.94	26203.6	20050
21.98	106039	5572.8	198499		21.98	28510.8	38.96	4348.92		21.98	14559	20782.9	38.96	26035.3	20052.6
21.99	105799	5587.88	198840		21.99	28609.5	38.98	4218.18		21.99	14563.4	20801.4	38.98	26166.2	19461.9
22	105871	5614.14	199161		22	27139.7	39	4416.05		22	14380.6	20601.7	39	26199.1	19460.1
22.01	106164	5665.29	199538		22.01	27440.3	39.02	4593.52		22.01	14803.1	20900.9	39.02	26053.8	19487.9
22.02	106077	5732.57	200097		22.02	27508.4	39.04	4257.8		22.02	15024.7	20973.5	39.04	26273.1	19708.3
22.03	106241	5870.65	200238		22.03	28417.3	39.06	4506.45		22.03	14413	19958.8	39.06	25944	19492.2
22.04	106351	5984.38	200805		22.04	27944	39.08	4270.94		22.04	14617.2	21279.8	39.08	26335.1	19566.2
22.05	106590	6197.41	201465		22.05	27247.8	39.1	4237.62		22.05	13932.8	20862.6	39.1	26162.9	19509.7
22.06	106714	6387.73	201807		22.06	27931.9	39.12	4313.01		22.06	15010.2	20887.2	39.12	25711.7	19635.8
22.07	106993	6508.84	202272		22.07	28092.6	39.14	4405.23		22.07	14506.2	20927.8	39.14	25937.5	19445.4
22.08	107303	6822.8	202835		22.08	27696.7	39.16	4789.79		22.08	14480.3	20823.9	39.16	26283.9	19792.9
22.09	107877	7032.79	203150		22.09	27803.3	39.18	4590.64		22.09	13743.3	20299.5	39.18	26297.3	19794.2
22.1	108507	7295.73	203330		22.1	27984.4	39.2	4227.05		22.1	13782	21392.1	39.2	26210.6	19552.3
22.11	108856	7695.45	203653		22.11	27793.5	39.22	4113.23		22.11	14342.5	21467.9	39.22	26163.7	19527.5
22.12	109772	8205.19	203904		22.12	28057.5	39.24	4238.94		22.12	13821.3	21141.5	39.24	26026	19640
22.13	110627	8657.04	204112		22.13	27706.6	39.26	4262.54		22.13	14868.3	20632.9	39.26	26061.6	19854.6
22.14	111365	9036.1	204155		22.14	28057	39.28	4191.05		22.14	14549.5	21288.4	39.28	26076.4	19296.7
22.15	112514	9387.8	203869		22.15	28113.7	39.3	4370.68		22.15	14441.3	20393.5	39.3	25985.4	19294.8
22.16	113897	9854.26	203917		22.16	27879.2	39.32	4371.56		22.16	14570.5	20793.7	39.32	25910.5	19549.8
22.17	114936	9970.61	203708		22.17	28338.7	39.34	4352.43		22.17	14465.4	20851.6	39.34	26320.5	19808.6
22.18	115861	10068.1	203458		22.18	28674.4	39.36	4254.96		22.18	14859.1	20589.4	39.36	26218.4	19670
22.19	116023	9662	203118		22.19	27845.7	39.38	4440.99		22.19	14355.2	20741.8	39.38	26103.1	19489.4
22.2	116701	9142.97	202337		22.2	27997.7	39.4	4465.23		22.2	14833.3	20399.8	39.4	25811.9	19338.2
22.21	116306	8484.5	201925		22.21	27794.4	39.42	4483.1		22.21	14082.4	20229.7	39.42	26200.3	19462.4
22.22	115458	7925.27	201435		22.22	28273.3	39.44	4495.54		22.22	13855.6	20275	39.44	25814.6	19875.1
22.23	114291	7611.89	200800		22.23	28171.1	39.46	4462.94		22.23	14947.6	20835	39.46	25695.5	19744.5
22.24	112726	7296.95	200491		22.24	27939.5	39.48	4352.88		22.24	14681.1	21393.6	39.48	26409.1	19650.4
22.25	111834	6939.41	199957		22.25	27987.7	39.5	4141.9		22.25	15373.4	20126.3	39.5	26649.1	19865.3
22.26	110871	6536.93	199565		22.26	28970.8	39.52	4735.47		22.26	14863.1	20766.8	39.52	26050.2	19487.4
22.27	110118	6132.11	199470		22.27	28194.9	39.54	4041.81		22.27	14644.3	20654.1	39.54	25897.4	19830.7
22.28	108975	5815.25	199076		22.28	28576.3	39.56	4353.89		22.28	14763.2	20070.9	39.56	26039	19617.2
22.29	108098	5663.48	198561		22.29	28980.9	39.58	4284.47		22.29	15315.4	20095.4	39.58	26105.6	19460.2
22.3	107470	5623.86	198389		22.3	28300.9	39.6	4224.66		22.3	14775.5	21457.8	39.6	25988.1	19874.6
22.31	106972	5498.3	198084		22.31	28429.1	39.62	4155.31		22.31	14522.3	20282.9	39.62	26219.9	19649.4
22.32	106319	5493.6	197993		22.32	27979.5	39.64	4570.53		22.32	14718.8	20247	39.64	26217.8	19748.4
22.33	106098	5468.96	197848		22.33	28067.5	39.66	4203.93		22.33	14909.3	20967.9	39.66	26125.6	19692.8
22.34	106212	5487.59	197687		22.34	28434.2	39.68	4211.53		22.34	15143.4	21453.8	39.68	26101.1	19856.9
22.35	106019	5506.81	197584		22.35	27132	39.7	4581.52		22.35	14588	20623.6	39.7	25913.9	19851.5
22.36	105953	5429.91	197550		22.36	26904.7	39.72	4307.43		22.36	14431.9	21117.7	39.72	26317.4	19639.3
22.37	106034	5449.19	197562		22.37	27840.4	39.74	4501.21		22.37	15088.5	20753	39.74	26070.5	19478.7
22.38	105772	5463.38	197613		22.38	28096.7	39.76	3919.03		22.38	14579.1	20953.8	39.76	26104.6	19709.8
22.39	105878	5453.46	197233		22.39	27946.8	39.78	4260.29		22.39	14544.7	21553.8	39.78	26168	19558
22.4	105633	5426.1	197183		22.4	27908.1	39.8	4354.91		22.4	14820.5	21111.7	39.8	26403	19422.8
22.41	105785	5402.23	197080		22.41	27438.1	39.82	4037.18		22.41	15088.5	20724	39.82	26554	19934
22.42	105913	5417.65	197361		22.42	28087.8	39.84	4352.93		22.42	15348	20890.2	39.84	26275.9	19623.2
22.43	106045	5408.29	197039		22.43	27518.8	39.86	4136.4		22.43	14901.5	20870	39.86	26154.7	19548.1
22.44	105764	5389.72	197183		22.44	27834.6	39.88	4433.22		22.44	14297.7	20769	39.88	26371.3	19642.1
22.45	105767	5424.03	197050		22.45	28329.2	39.9	4433.91		22.45	15075.6	20570.6	39.9	25990.3	19570.3
22.46	105802	5428.1	196854		22.46	28279.9	39.92	4126.45		22.46	15229.1	20292.5	39.92	25876.6	19215.6
22.47	105771	5417.2	197055		22.47	27902	39.94	4137.69		22.47	15021.3	21212.9	39.94	26246.6	19769
22.48	105894	5394.46	196927		22.48	27911.8	39.96	4344.02		22.48	14236.1	21130.9	39.96	26181.6	19755.8
22.49	105852	5384.5	196886		22.49	27862.8	39.98	4566.34		22.49	14775	21383.8	39.98	26475.2	19572.5
22.5	105713	5357.61	196844		22.5	28174.7	40	4254.06		22.5	14338.9	21566.9	40	26264.7	19774.3
22.51	105833	5415.57	196933		22.51	28781.3	40.02	4366.97		22.51	14945.1	21263.6	40.02	26154.7	19551.2
22.52	105614	5361.49	197007		22.52	28327.4	40.04	4185		22.52	15449.8	20798.7	40.04	25956.3	19781.1
22.53	105824	5417.34	196792		22.53	27952.4	40.06	4197.78		22.53	15753.7	21293.7	40.06	25907.7	19743.8
22.54	105792	5407.13	196776		22.54	28257.6	40.08	4304.49		22.54	15609.3	20115.4	40.08	26022.5	19704.6
22.55	105876	5395.31	196961		22.55	28511.8	40.1	4286.84		22.55	14847.9	21050.8	40.1	26147.8	19559.8
22.56	105772	5429.5	196864		22.56	28167.4	40.12	4502.16		22.56	15414.1	20850.8	40.12	26170.9	19533.4
22.57	105760	5446.18	197010		22.57	27798.4	40.14	4240.24		22.57	14887.6	20925.9	40.14	26338.3	19952.9
22.58	105788	5396.01	196824		22.58	27110.4	40.16	4391.92		22.58	14945.3	20842.4	40.16	26294	19306.9
22.59	105564	5394.88	196914		22.59	28189.9	40.18	4333.4		22.59	15013.9	21223.7	40.18	26146	19450.2
22.6	105690	5417.24	196757		22.6	28122.4	40.2	4543.07		22.6	14579.3	20923.9	40.2	25738.7	19466.3
22.61	105757	5370.07	196853		22.61	28021	40.22	4634.03		22.61	15425	21054.6	40.22	26333	19468
22.62	105671	5395.95	196721		22.62	28967.9	40.24	4495.18		22.62	15652.8	20964.5	40.24	26258.9	19567.5
22.63	105749	5421.17	196872		22.63	27821.9	40.26	4330.32		22.63	15835.9	21047.2	40.26	26503.7	19584.3
22.64	105749	5406.7	196905		22.64	27832.1	40.28	4579.18		22.64	16033.3	20988.8	40.28	26021.8	19534.6
22.65	105705	5421.93	196668		22.65	28459.5	40.3	4379.55		22.65	16006.6	21180.5	40.3	26348.7	19985.7
22.66	105760	5372.1	196613		22.66	28452.3	40.32	4564.63		22.66	14382.1	21771.6	40.32	26425.3	19754.6
22.67	105749	5371.02	196795		22.67	27552.2	40.34	4550.1		22.67	14508.2	21293.9	40.34	26038.1	19811
22.68	105624	5383.21	196777		22.68	28034.3	40.36	4137.56		22.68	15790.9	21305.6	40.36	26152.9	19604.1
22.69	105655	5415.03	196864		22.69	27691	40.38	4288.91		22.69	15167	21428.5	40.38	25970.9	19507.8
22.7	105806	5434.16	196798		22.7	27771.7	40.4	4092.29		22.7	15525.6	20588.3	40.4	26242.4	19508.3
22.71	105830	5455.09	196714		22.71	28131.8	40.42	4697.88		22.71	14804.6	21510.6	40.42	26159.8	20010.3
22.72	105630	5372.21	196804		22.72	28320.9	40.44	4526.12		22.72	15792.1	20571.6	40.44	26513.2	19639.4
22.73	105833	5423.66	196722		22.73	28064.5	40.46	4499.24		22.73	15925.5	20656.1	40.46	26129.4	19734.5
22.74	105737	5391.25	196721		22.74	27338.6	40.48	4382.06		22.74	15753.9	21038.1	40.48	26261.4	19594.8
22.75	105792	5390.27	196633		22.75	27635.4	40.5	4110.07		22.75	15481.5	21632.4	40.5	26431.5	19884.5
22.76	105677	5346.16	196775		22.76	28390.7	40.52	4443.66		22.76	15542.2	21351.1	40.52	26184.7	19893.9
22.77	105811	5352.7	196674		22.77	27866	40.54	4223.17		22.77	15860.2	21344.5	40.54	26392.6	19723.4
22.78	105770	5369.35	196626		22.78	28043.1	40.56	4470.89		22.78	14291	21793.8	40.56	26131.4	19564.8
22.79	105721	5381.76	196578		22.79	28170.7	40.58	4070.3		22.79	15467.8	21176.6	40.58	26388.6	19584.8
22.8	105746	5368.18	196783		22.8	28305.4	40.6	4581.88		22.8	16381	21016.8	40.6	25961.5	19741.1
22.81	105888	5380.94	196817		22.81	28582.9	40.62	4169.05		22.81	15888.8	21737.7	40.62	25971.4	19894.5
22.82	105736	5387.97	196919		22.82	28023.2	40.64	4370.09		22.82	14810.6	21702.6	40.64	26210.5	19769
22.83	105611	5356.6	196892		22.83	28973.8	40.66	4366.41		22.83	15699.3	22265.5	40.66	26109.4	19528.3
22.84	105807	5377.77	196678		22.84	27773.2	40.68	4029.78		22.84	15083.5	22079.7	40.68	25824.1	19497.4
22.85	105547	5390.34	196804		22.85	27627.6	40.7	4570.21		22.85	15466.2	21370.7	40.7	26556.3	19728.9
22.86	105728	5387.39	196663		22.86	28700.8	40.72	4131.79		22.86	15738.3	21336.7	40.72	26184.5	19769.8
22.87	105854	5381.42	196784		22.87	28931.7	40.74	4571		22.87	16189.5	21745.3	40.74	25992.6	19533.6
22.88	105746	5409.48	196855		22.88	28531.5	40.76	4380.12		22.88	15293.1	21070.4	40.76	26244.9	19407.4
22.89	105610	5394.03	196742		22.89	28270.4	40.78	4683.08		22.89	15075	21122.4	40.78	26136.2	19858.6
22.9	105638	5377.51	196590		22.9	28093.4	40.8	4624.34		22.9	15350.1	21313.7	40.8	26883.3	19984.8
22.91	105824	5376.59	196840		22.91	28174	40.82	4742.03		22.91	16276.1	21824.9	40.82	26243.2	19615.5
22.92	105680	5377.67	196763		22.92	28262	40.84	4134.05		22.92	15335.4	21145.2	40.84	26233.4	19927.5
22.93	105904	5368.98	196850		22.93	28003.8	40.86	4638.9		22.93	14899.3	21160.8	40.86	26080.6	19937.3
22.94	105581	5366.69	196820		22.94	27607.6	40.88	4355.6		22.94	15353	21674	40.88	26559.4	19828.7
22.95	105909	5355.66	196858		22.95	27520.2	40.9	4450.85		22.95	15967	21212.9	40.9	26671.5	19847.6
22.96	105731	5394.89	196815		22.96	29134.7	40.92	4486.14		22.96	15040.5	21749.5	40.92	26271.9	19721.3
22.97	105669	5387.58	196665		22.97	27989	40.94	4498.63		22.97	15438.7	22074.1	40.94	26371.7	19685.3
22.98	105545	5364.1	196764		22.98	27824.1	40.96	4801.28		22.98	16522.8	21210.6	40.96	26576.3	19504.9
22.99	105595	5425.66	196679		22.99	28843	40.98	4356.29		22.99	16212.2	21445.4	40.98	26553.5	19776.5
23	105665	5456.09	196748		23	27734.2	41	4383.74		23	15761.7	22073.6	41	25877.5	19909.5
23.01	105830	5391.34	196815		23.01	27729.5	41.02	4588.12		23.01	16311.6	21061	41.02	26339.6	19948.2
23.02	105855	5397.56	196807		23.02	28185.6	41.04	4387.94		23.02	15993.6	21389.2	41.04	26606.4	19934.6
23.03	105809	5353.69	196906		23.03	28285.2	41.06	4587.21		23.03	16458.9	21821.1	41.06	26630.6	19691.6
23.04	105570	5355.54	196830		23.04	28026.2	41.08	4288.56		23.04	15527.8	21472.8	41.08	26443.4	20005.8
23.05	105783	5380.75	196758		23.05	28740.4	41.1	4062.14		23.05	15243.8	21802.8	41.1	26090.9	19984
23.06	105694	5392.45	196701		23.06	28275.4	41.12	4590.43		23.06	15682.5	20434.6	41.12	26144.5	19602.3
23.07	105696	5339.7	196750		23.07	26793.2	41.14	4881.43		23.07	15665.4	20701.4	41.14	26528.2	19524.8
23.08	105804	5366.46	196937		23.08	28068.9	41.16	4650.93		23.08	15995.4	21226.2	41.16	26379	19777
23.09	105715	5379.85	196885		23.09	27812.7	41.18	4640.57		23.09	15098.8	21534.7	41.18	26473.8	20040.5
23.1	105697	5370.69	196906		23.1	28842.5	41.2	4244.52		23.1	16236.6	21477.2	41.2	26314.4	19781.4
23.11	105766	5385.47	196892		23.11	28214.8	41.22	4573.8		23.11	15715.5	21799.7	41.22	26555	19895.8
23.12	105735	5413.17	196975		23.12	28024.5	41.24	4526.51		23.12	15539	21443	41.24	26549	19658.3
23.13	105737	5389.44	196926		23.13	28727.4	41.26	5089.86		23.13	15997	20937.1	41.26	26513.9	19853.9
23.14	105637	5423.59	196715		23.14	28531.3	41.28	4533.36		23.14	15458.3	21075.1	41.28	26072.5	19815
23.15	105588	5388.22	197027		23.15	28858.3	41.3	4701.69		23.15	15982	21590.6	41.3	26437.6	19621
23.16	105539	5402.74	197037		23.16	28063.5	41.32	4689.49		23.16	15705.6	21581.9	41.32	26158.3	20006.3
23.17	105690	5411.61	196943		23.17	27709.4	41.34	4372.12		23.17	16357.2	21146.3	41.34	26231.4	19979.3
23.18	105691	5405.63	196881		23.18	27723.5	41.36	4594.55		23.18	15834.5	21434.7	41.36	26711.2	19850.9
23.19	105824	5421.66	196910		23.19	28003.3	41.38	4485.82		23.19	15856.9	21681.8	41.38	26297.1	19533.3
23.2	105835	5410.08	197041		23.2	27804.5	41.4	4615.4		23.2	15407.3	21703.2	41.4	26532.4	19725.4
23.21	105636	5382.87	197204		23.21	28066.7	41.42	4686.86		23.21	15524.9	22331.5	41.42	26272.7	20251.1
23.22	105770	5457.12	197221		23.22	28548.2	41.44	4693.75		23.22	15584.7	21187.6	41.44	26165.1	20196.3
23.23	105832	5414.04	197208		23.23	27499.7	41.46	4413.39		23.23	15750.5	21506.5	41.46	26262.9	20043.8
23.24	105731	5402.07	197216		23.24	28717.8	41.48	4477.78		23.24	16020.3	21806.6	41.48	26869.8	19670.5
23.25	105822	5446.88	197403		23.25	27761	41.5	4409.45		23.25	15594.4	21361	41.5	26487.6	19410.7
23.26	105698	5453.81	197275		23.26	26947.1	41.52	4489.56		23.26	15533.3	21144.4	41.52	26682.5	19763.4
23.27	105773	5499.7	197267		23.27	28215	41.54	4577		23.27	15462.1	22038.6	41.54	26595	20059.7
23.28	105941	5519.13	197481		23.28	28127.8	41.56	4564.11		23.28	15990	21654.4	41.56	26700.5	20260.5
23.29	105984	5604.64	197402		23.29	27933.5	41.58	4178.7		23.29	14965.6	21760.2	41.58	26391.5	19784.2
23.3	106046	5607.31	197791		23.3	28193.1	41.6	4504.96		23.3	16034.7	22217.7	41.6	26352.1	20018.8
23.31	106117	5673.33	197743		23.31	28802.7	41.62	4487.53		23.31	16065.4	21209.6	41.62	26605.3	20140
23.32	106157	5672.15	197929		23.32	27910.1	41.64	4909.69		23.32	15264.2	21326.1	41.64	26200.1	19863.2
23.33	106318	5782.23	197837		23.33	28471	41.66	4552.92		23.33	15620.2	21602.2	41.66	26770.3	19841.8
23.34	106206	5861.56	197834		23.34	27461.9	41.68	4840.17		23.34	16141.4	21313.9	41.68	26571.1	19908
23.35	106279	5899.64	197925		23.35	27214.5	41.7	4626.5		23.35	16215.4	22086.3	41.7	26422.7	19701.4
23.36	106523	5946.05	197953		23.36	27944	41.72	4771.97		23.36	16399.2	21147.3	41.72	26388.3	19707
23.37	106833	5994.3	197734		23.37	29303.5	41.74	4859.73		23.37	15820.9	21574.9	41.74	26035.7	19943.3
23.38	106971	6032.44	197710		23.38	28365.2	41.76	4664.34		23.38	15425.7	21575.7	41.76	26699.8	19880.7
23.39	107128	6073.36	197495		23.39	29103.1	41.78	4999.23		23.39	15974.8	22045.7	41.78	26294.2	19766.1
23.4	107039	6092.51	197735		23.4	27999.2	41.8	5020.03		23.4	15619.1	21667.9	41.8	26626.4	20045.3
23.41	107379	5970.43	197774		23.41	27577.4	41.82	4528.76		23.41	16294.5	22056.3	41.82	26706.5	19871.7
23.42	107285	5976.31	197746		23.42	28209.8	41.84	4594.41		23.42	15313	21886.3	41.84	26752.7	20132.9
23.43	107059	5822.19	197232		23.43	28253.5	41.86	4567.97		23.43	16733.5	21292	41.86	26441.1	19807.5
23.44	106935	5801.56	197279		23.44	27441.4	41.88	4588.86		23.44	15794.4	22608.3	41.88	26619.1	20082.5
23.45	106859	5716.26	197272		23.45	27585.1	41.9	4673.7		23.45	15498.9	21966.9	41.9	26630.4	19998.9
23.46	106798	5672.08	197174		23.46	28383.3	41.92	4901.44		23.46	16175.5	21077.8	41.92	26694.6	19695
23.47	106686	5609.51	197130		23.47	27703.7	41.94	4807.79		23.47	15515	21805.2	41.94	26431.4	20024.7
23.48	106469	5539.15	197261		23.48	27604.9	41.96	4817.34		23.48	15514.7	22641.3	41.96	26561.1	20038.6
23.49	106286	5467.7	197042		23.49	28376.3	41.98	4700.6		23.49	16002.1	22377.6	41.98	26464.6	19975
23.5	106265	5426.91	197134		23.5	28241.5	42	4832.62		23.5	15718.8	23000.8	42	26734.9	19861.4
23.51	106102	5422.51	197034		23.51	27634.4	42.02	4856.68		23.51	15637.4	21398.4	42.02	26207.6	19974.4
23.52	105978	5433.43	196850		23.52	27831.6	42.04	4479.31		23.52	16749.8	21466.3	42.04	26274.6	19618.5
23.53	105794	5447.53	196758		23.53	27716.2	42.06	4991.2		23.53	15783.7	22258.6	42.06	26987.9	19960.2
23.54	105921	5426	196883		23.54	28174.4	42.08	4871.56		23.54	16581.4	22416	42.08	26846.9	20151.2
23.55	105765	5438.36	196991		23.55	28415.4	42.1	4713.29		23.55	16496.9	21957.9	42.1	26790.7	19766.5
23.56	105672	5407.63	196836		23.56	27408.5	42.12	4842.44		23.56	17019.6	21507.9	42.12	26702.7	19982.6
23.57	105763	5380.13	196983		23.57	27917.2	42.14	4682.58		23.57	15731.5	22218.5	42.14	26924.5	19879
23.58	105671	5378.7	196760		23.58	28509.8	42.16	4751.73		23.58	15908.4	22147.7	42.16	26609.8	20157.3
23.59	105725	5390.48	196838		23.59	27999.9	42.18	4716.47		23.59	16088.6	21851.3	42.18	26120.8	20138.9
23.6	105745	5376.5	196731		23.6	27701.1	42.2	4694.24		23.6	15137.2	21768.5	42.2	26327.6	20458.4
23.61	105855	5414.16	196944		23.61	27731.2	42.22	4319.84		23.61	15808.4	21981.9	42.22	26278.8	19989.6
23.62	105753	5368.24	196955		23.62	27329	42.24	4937.86		23.62	15895	21790.1	42.24	26521.6	20151.5
23.63	105666	5378.48	196855		23.63	28561	42.26	5150.35		23.63	16135	21778.5	42.26	26646.6	20146.3
23.64	105791	5403.22	197016		23.64	27653.7	42.28	4854.36		23.64	16081.6	21854.4	42.28	26375	19779.5
23.65	105700	5417.04	196837		23.65	27938.3	42.3	5021.26		23.65	16006.1	22387.5	42.3	26838.6	20128.1
23.66	105731	5421.59	196944		23.66	27670.2	42.32	4846.46		23.66	16293.4	22121.7	42.32	26574.6	20377.5
23.67	105712	5459.22	196928		23.67	27507.8	42.34	4676.72		23.67	16279	22367.2	42.34	26614.1	20062
23.68	105580	5395.96	197030		23.68	28104	42.36	4959.3		23.68	15976	21496.6	42.36	26838.1	20309.2
23.69	105739	5389.77	197005		23.69	27423.2	42.38	4799.29		23.69	16478.9	21707.3	42.38	26673.4	19931.4
23.7	105862	5399.11	196977		23.7	27920.4	42.4	5216.91		23.7	15587.8	21657.1	42.4	26643.4	20283.6
23.71	105896	5409.19	196921		23.71	27332.7	42.42	5095.61		23.71	15699.6	21790.1	42.42	26686.1	20062.7
23.72	105799	5441.08	196969		23.72	27818.3	42.44	4439.48		23.72	15902.9	21809.6	42.44	26595	20011.9
23.73	105619	5443.44	196954		23.73	27400.6	42.46	4826.04		23.73	16630	22447.6	42.46	26506.1	20352.6
23.74	105685	5428.37	196888		23.74	27598.3	42.48	4981.01		23.74	16666.1	22250.1	42.48	26700	19978.1
23.75	105913	5422.84	196793		23.75	27942	42.5	4940.93		23.75	16608.9	22142.9	42.5	26493.3	20362.6
23.76	105819	5432.11	196919		23.76	28124.1	42.52	4749.91		23.76	16306.1	22857.4	42.52	26758.3	20318.5
23.77	105683	5406.01	197129		23.77	28781	42.54	5266.42		23.77	16567.4	22544.7	42.54	26559.7	20263.4
23.78	105731	5424.15	196981		23.78	27700	42.56	5072.23		23.78	15750.5	21104.6	42.56	26637.6	20015
23.79	105793	5437.47	196900		23.79	28246.5	42.58	4693.65		23.79	15762.2	22078.4	42.58	26399.8	20292.6
23.8	105822	5434.92	196961		23.8	27805.7	42.6	5020.64		23.8	16401.5	21018.6	42.6	26348.4	19962.4
23.81	105840	5438.03	196858		23.81	27663.7	42.62	4809.1		23.81	16019	22073.5	42.62	26650.9	20103.2
23.82	105790	5448.1	197098		23.82	28359.6	42.64	4792.61		23.82	15437.1	22579.5	42.64	26939.9	20055.8
23.83	105761	5459.63	196834		23.83	29017	42.66	4658.48		23.83	15939.4	22192.4	42.66	26702	20734.7
23.84	106014	5453.08	196811		23.84	28210.2	42.68	4724.34		23.84	16501.6	21931	42.68	26663.5	20354.9
23.85	105878	5455.46	196912		23.85	27771	42.7	5195.78		23.85	16197.5	21785.6	42.7	26494.8	20421.5
23.86	105762	5452.74	197096		23.86	27598.4	42.72	4738.52		23.86	16523.3	21500.9	42.72	26285.7	19983.2
23.87	105866	5415.19	197034		23.87	27344.3	42.74	5064.49		23.87	17412.7	21621.7	42.74	26693.9	20128.4
23.88	105955	5439.82	196888		23.88	28300.8	42.76	4875.38		23.88	15833.4	22827	42.76	26875.9	20124.7
23.89	105774	5407.43	196895		23.89	27436	42.78	4589.01		23.89	16286.3	22643	42.78	26795.6	20311.7
23.9	105872	5415.02	197096		23.9	27470.1	42.8	5140.24		23.9	16553	22054.7	42.8	26753.2	20609
23.91	105803	5451.6	197035		23.91	27125.4	42.82	4987.25		23.91	16615.2	22642.1	42.82	26800.7	20433.5
23.92	105708	5422.1	196943		23.92	26159.5	42.84	4913.16		23.92	16233.1	21550.5	42.84	26677.4	20375.2
23.93	105709	5398.55	196986		23.93	27119	42.86	4916.58		23.93	16737.9	22291.6	42.86	26820.2	20295.8
23.94	105725	5452.03	196966		23.94	28101.2	42.88	4569.86		23.94	16271	22027.3	42.88	26555.1	20350.5
23.95	105621	5438.79	196983		23.95	28096.7	42.9	4198.68		23.95	16863.2	22067.7	42.9	26521.2	19919.6
23.96	105742	5464.33	196790		23.96	27164.5	42.92	4883.03		23.96	17082	22282.1	42.92	26322.6	20161.9
23.97	105830	5425.77	197131		23.97	27507.8	42.94	4752.9		23.97	15501.8	21610.2	42.94	26631.4	20385.6
23.98	105834	5397.7	196910		23.98	27259.9	42.96	4829.32		23.98	16276.1	21644.6	42.96	26131.9	20309.4
23.99	105835	5434.79	197211		23.99	27825.1	42.98	4799.31		23.99	15878.7	21890.7	42.98	26764.3	20261.1
24	105765	5388.83	197178		24	27515.4	43	4763.34		24	16103.1	22344.8	43	26431	20000.6
24.01	105904	5408.75	197044		24.01	27430	43.02	4679.12		24.01	16318.7	21975.1	43.02	27171.1	20042.5
24.02	105847	5422.69	196986		24.02	28221.7	43.04	4870.38		24.02	15679.8	22108.4	43.04	26621.9	20032.3
24.03	105814	5431.72	197016		24.03	27875.9	43.06	4345.68		24.03	16216.7	22031	43.06	26670	19921.8
24.04	105726	5442.57	196794		24.04	27312.3	43.08	4809.8		24.04	16826.7	21417.5	43.08	27197.7	20439.6
24.05	105663	5386.59	197081		24.05	27453.2	43.1	5096.73		24.05	16476.6	20979.9	43.1	26714.6	20091.4
24.06	105894	5444.81	197079		24.06	28108.4	43.12	5001.94		24.06	15988	21570.3	43.12	26777.3	20336.6
24.07	105735	5420.83	197273		24.07	28613.4	43.14	4571.24		24.07	16058.9	22405.3	43.14	26810.9	20119.4
24.08	105903	5488.85	197105		24.08	28618.7	43.16	4951.17		24.08	15907.4	22212.9	43.16	26649.2	20509
24.09	105857	5406.06	197407		24.09	27699.3	43.18	5138.73		24.09	17194.7	22339.6	43.18	26935.3	20342.7
24.1	105712	5417.67	197448		24.1	27468.6	43.2	5106.02		24.1	15840	22005.1	43.2	26851.8	20381.8
24.11	105704	5462.93	197292		24.11	28377.8	43.22	4868.14		24.11	15288	22802	43.22	26835	20258.8
24.12	105743	5445.72	197401		24.12	27523.5	43.24	5044.4		24.12	15539	22215.4	43.24	26875	20094.8
24.13	105819	5490.99	197156		24.13	28440.9	43.26	5101.43		24.13	16114.7	21730.1	43.26	26791.9	20441.4
24.14	105756	5452.84	197413		24.14	28323.5	43.28	4794.99		24.14	16186.8	21987.1	43.28	27090.5	19694.4
24.15	105747	5471.68	197205		24.15	27330.9	43.3	4973.15		24.15	17060.4	22395.4	43.3	26631.7	20358.3
24.16	105710	5461.74	197389		24.16	28051.5	43.32	4843.2		24.16	16090	22253.2	43.32	27058.4	20330.6
24.17	105826	5438.14	197464		24.17	28611.5	43.34	4867.01		24.17	16410.5	22002.6	43.34	26697.3	20553.1
24.18	105713	5412.79	197446		24.18	27373.1	43.36	5052.42		24.18	16789.8	22670.9	43.36	26924.9	20306.1
24.19	105849	5441.49	197669		24.19	27851.6	43.38	5223.53		24.19	17023.7	21787.7	43.38	26992	20523.4
24.2	105932	5475.14	197671		24.2	27632.3	43.4	5130.17		24.2	16413.1	22526.9	43.4	26641.8	20598.9
24.21	105805	5438.96	197656		24.21	28221.7	43.42	4830.88		24.21	17010.9	21386.7	43.42	26971	20792.3
24.22	105871	5418.21	197648		24.22	27665.2	43.44	5041.7		24.22	16611	21775.3	43.44	26801.5	19999.5
24.23	105954	5487.48	197779		24.23	27936.3	43.46	5201.27		24.23	16686.3	22683.3	43.46	26736.4	20310.1
24.24	105964	5432.56	197985		24.24	27131.4	43.48	4939.53		24.24	16579.5	22736.8	43.48	27056.6	20203.2
24.25	105794	5490.65	198015		24.25	28052.2	43.5	5447.48		24.25	16152.5	22275.7	43.5	26584.1	20515.6
24.26	105679	5513.4	198243		24.26	28168.8	43.52	4911.93		24.26	17537.8	22320.3	43.52	26851.4	20777
24.27	105919	5518.93	198356		24.27	27574.4	43.54	4802.35		24.27	16003.4	22752.2	43.54	26922.3	19923.7
24.28	105970	5533.78	198146		24.28	27164.3	43.56	5227.34		24.28	16111.2	23228	43.56	27111.6	19969.2
24.29	106014	5494.92	198484		24.29	28337.8	43.58	5011.4		24.29	15831.5	22531.3	43.58	26691.7	20069.3
24.3	105821	5517.59	198971		24.3	27778.6	43.6	4761.43		24.3	16321.5	22413.4	43.6	26981.6	20001.5
24.31	105747	5522.8	198984		24.31	27128.6	43.62	4779.9		24.31	16410.6	22469.9	43.62	26737.2	19813.6
24.32	106052	5598.22	199387		24.32	27317.1	43.64	5172.42		24.32	16914.9	22873.2	43.64	26570.9	19795.6
24.33	106059	5606.09	199610		24.33	27683.3	43.66	5026.34		24.33	17074.7	22895.3	43.66	26615.5	20109.6
24.34	106108	5592.19	199872		24.34	27287	43.68	5045.45		24.34	16300.4	22735.1	43.68	26764.6	20076.3
24.35	105961	5656.4	200101		24.35	27946.4	43.7	4768.76		24.35	16145.2	22109.6	43.7	26662.7	19972.9
24.36	105988	5670.6	200758		24.36	27788.8	43.72	4990.06		24.36	16856.9	22660.3	43.72	26471	20398.2
24.37	105921	5788.35	200908		24.37	28135	43.74	5064.98		24.37	17562.6	21148.2	43.74	26680	20328.5
24.38	106179	5881.04	201810		24.38	29112	43.76	5248.92		24.38	16853.1	22512.3	43.76	26665.9	20032.6
24.39	106264	5998.84	202322		24.39	28103.5	43.78	4874.95		24.39	16918.9	22380.7	43.78	26775.8	20011.7
24.4	106378	6171.96	202613		24.4	27985.5	43.8	4934.84		24.4	16401.9	21969	43.8	26772.8	19967.2
24.41	106745	6417.38	203819		24.41	27043.9	43.82	5223.53		24.41	17608.3	22400.2	43.82	26633.1	20374.6
24.42	106787	6632.93	203759		24.42	27125.5	43.84	4967.8		24.42	16178.2	22474.9	43.84	26509.3	20254.6
24.43	107169	6979.81	204764		24.43	27651.7	43.86	4881.13		24.43	16221.9	22077.9	43.86	26612.5	19987
24.44	107777	7377.36	205440		24.44	27668	43.88	4933.46		24.44	15609.9	21726.1	43.88	26479.3	20057.7
24.45	108263	7589.32	206214		24.45	27256	43.9	5181.11		24.45	16739.4	21169.4	43.9	26874.2	20075.8
24.46	109200	8163.48	207035		24.46	27520.4	43.92	5016.24		24.46	16036.5	21350.8	43.92	26265.2	19936.4
24.47	110137	8773.8	207784		24.47	28429.5	43.94	4807.48		24.47	17992.2	22869.4	43.94	26645.2	19994.4
24.48	111207	9288.97	207685		24.48	27851	43.96	5006.97		24.48	16709.7	22409.4	43.96	26544.8	20098.4
24.49	112212	9933.92	208267		24.49	27701.4	43.98	4988.35		24.49	16353.8	22711.5	43.98	26611.8	20053.8
24.5	113663	10565.5	208663		24.5	27978.9	44	4665.29		24.5	16696.3	22180.4	44	27112.9	19626.9
24.51	115148	11479.3	208378		24.51	28072.8	44.02	4757.77		24.51	16818	22996.1	44.02	26539.6	19883.2
24.52	116698	11887	208487		24.52	28118.8	44.04	4584.69		24.52	16583.8	22511.1	44.04	26785.8	20530.2
24.53	118158	12865.1	208398		24.53	26885.5	44.06	5011.14		24.53	16716.2	22666.2	44.06	26714.1	20020
24.54	119405	13000.6	208316		24.54	27655.3	44.08	4919.98		24.54	16514	21903.9	44.08	26378.2	20166.9
24.55	121159	12990.1	207761		24.55	27845	44.1	4983.05		24.55	17117.8	22284.1	44.1	26396.7	20468.4
24.56	122593	12653.7	207300		24.56	26685.7	44.12	4918.16		24.56	15834.8	22393.3	44.12	27018.1	19953.9
24.57	123478	11752.8	206352		24.57	27429	44.14	4737.48		24.57	16568.2	22082.3	44.14	26497.3	20164.9
24.58	123824	10559.8	206094		24.58	27637.5	44.16	4994.37		24.58	15970.3	22954.6	44.16	26276.1	20084.7
24.59	122599	9756.53	205571		24.59	27795.6	44.18	4676.84		24.59	16893.5	21972.3	44.18	26272.9	20119.7
24.6	121059	9250.39	204224		24.6	27336.9	44.2	5149.73		24.6	16930.5	22055	44.2	26571.7	20199.4
24.61	119146	8924.67	204046		24.61	26823.1	44.22	4862.41		24.61	16400.9	21949.8	44.22	26804.9	19867.4
24.62	116881	8536.21	203176		24.62	27556.2	44.24	4804.87		24.62	15959.1	22875.7	44.24	26813.2	19737.1
24.63	115407	7851.31	202584		24.63	27972.1	44.26	4753.96		24.63	17506.3	22356.1	44.26	26801.2	19930.9
24.64	113918	7191.98	201565		24.64	28530.4	44.28	4801.16		24.64	16632	22341.6	44.28	26851.5	19666.1
24.65	112958	6481.72	201093		24.65	27711	44.3	4583.12		24.65	16871.6	22097.9	44.3	26751.3	20271
24.66	111648	6068.81	200502		24.66	27937.2	44.32	5162.46		24.66	17332.7	21923.7	44.32	26734.1	19850.5
24.67	110005	5896.28	200231		24.67	27831.1	44.34	5032.24		24.67	16756.8	22001.2	44.34	26330.1	20032.3
24.68	108363	5781.68	199681		24.68	27830.9	44.36	5066.9		24.68	16333.3	22636.8	44.36	26234.6	19992.8
24.69	107493	5704.29	199553		24.69	27134.2	44.38	4874.65		24.69	16534.4	22741.8	44.38	26949.3	20060.1
24.7	107057	5625.78	199074		24.7	27832.5	44.4	4941.12		24.7	16299.5	22450.3	44.4	26624.5	20074.9
24.71	106537	5586.79	198841		24.71	27586.7	44.42	5017.09		24.71	17005.4	22297.7	44.42	26665.9	20059
24.72	106543	5614.35	198612		24.72	27814.9	44.44	4937.6		24.72	16389.5	21991.1	44.44	26323	20232.3
24.73	106428	5557.99	198435		24.73	27020.6	44.46	4887.09		24.73	17332	21997.3	44.46	26504.5	20152.9
24.74	106250	5542.39	198211		24.74	27012.4	44.48	4825.75		24.74	17034	21582.9	44.48	26693.4	19931.7
24.75	106151	5560.32	198255		24.75	27694.9	44.5	4432.5		24.75	17153.7	22147	44.5	26527.1	19769.8
24.76	106187	5532.08	197979		24.76	28094.4	44.52	4916.39		24.76	17123.8	22332.2	44.52	26697.1	20101.2
24.77	106170	5534.61	198069		24.77	28365.3	44.54	4935.29		24.77	17332.2	21936.1	44.54	26538	20139.6
24.78	106048	5535.9	197961		24.78	26788.9	44.56	5346.14		24.78	16902.8	23476.2	44.56	26664.3	20090.2
24.79	105999	5520.26	197814		24.79	27394.9	44.58	4956.06		24.79	17113.8	22553.7	44.58	26769.3	19999.8
24.8	106122	5499.15	197890		24.8	27507.5	44.6	4853.12		24.8	17330.5	22822.6	44.6	26448.6	20238.6
24.81	105939	5491.53	197718		24.81	27765.1	44.62	5119.23		24.81	17132.1	21963.9	44.62	27107.7	20527.2
24.82	106011	5519	197675		24.82	27242.8	44.64	4850.15		24.82	16586.9	22495.5	44.64	27038.3	20171.7
24.83	105900	5521.52	197651		24.83	26496.1	44.66	4696.29		24.83	16880	22174.2	44.66	26469.1	20164.2
24.84	105897	5530.44	197761		24.84	27093.6	44.68	5107.96		24.84	17460.3	23137.3	44.68	26427.7	20152.2
24.85	105999	5541.35	197579		24.85	26544	44.7	5192.53		24.85	17521.2	22460.5	44.7	26583.9	20219.3
24.86	105820	5447.84	197636		24.86	27668.6	44.72	4959.09		24.86	15721.2	22450.5	44.72	26177.9	20154
24.87	105827	5474.47	197668		24.87	27942.5	44.74	4932.72		24.87	16608.4	22229.2	44.74	26556	19995.2
24.88	106058	5480.01	197636		24.88	27369.7	44.76	4594.99		24.88	17022.8	22003	44.76	26857.5	20024.7
24.89	105988	5464.11	197464		24.89	27791.6	44.78	4633.89		24.89	16484.8	22589.2	44.78	26448.3	19989.4
24.9	106001	5500.76	197382		24.9	27768.7	44.8	4873.04		24.9	16339.3	22859.1	44.8	26608.9	19935
24.91	105945	5500.17	197525		24.91	28220.4	44.82	5006.93		24.91	17232.3	22773.7	44.82	27066.4	20024.9
24.92	105821	5467.29	197455		24.92	27455.1	44.84	4832.41		24.92	16929.5	22749.6	44.84	25959.2	20312.8
24.93	105955	5473.06	197283		24.93	27816.6	44.86	4519.46		24.93	16557.7	22619.1	44.86	26244.9	20110.3
24.94	105944	5453.93	197441		24.94	27986	44.88	4606.38		24.94	16963.7	22513	44.88	26409	20017
24.95	105818	5455.6	197249		24.95	27220.2	44.9	4593.16		24.95	16865	22775	44.9	26722.8	19825.1
24.96	105982	5494.69	197345		24.96	27075.4	44.92	4588.1		24.96	17512.1	22512.6	44.92	26406.6	20179.6
24.97	105798	5437.33	197582		24.97	27819.9	44.94	4743.93		24.97	16989.5	22605.5	44.94	26287.2	19823.1
[truncated: 5,504 more rows]

## Sheet: Figure S6-S8
Figure S6a								Figure S6b								Figure S6c			Figure S6d							Figure S7a								Figure S7b									Figure S7c			Figure S7d
RhN4 :N 1s								RhN4 :C 1s								RhN4 :Rh 3d			RhN4 :Zn 2p							VN4 :N 1s								VN4 :C 1s									VN4 :V 2p			VN4 :Zn 2p
[truncated: 371 more rows]
[truncated: 30 more columns]

## Sheet: Figure S9-S13
Figure S9a				Figure S9b				Figure S9c					Figure S10a				Figure S10b				Figure S10c				Figure S11a				Figure S11b				Figure S11c				Figure S11d				Figure S12a				Figure S12b				Figure S12c
[truncated: 410 more rows]
[truncated: 17 more columns]

[truncated: 8 more sheets: Figure S15-S20,S24, Figure S21-S23, Figure S25-27,S30-S31,S33, Figure S28-29,S32, Figure S37-S39, Figure S40-S48, Figure S49-S56, Figure S57-S59]
